# Supplementary material for: Metabolic heterogeneity and cross-feeding within isogenic yeast populations captured by DILAC
Source: Nat Microbiol. 2023 Feb 16;8(3):441–54. doi: 10.1038/s41564-022-01304-8 (PMC9981460; doi:10.1038/s41564-022-01304-8)
Supplement: Supplementary file 3 — Supplementary Datasets 1–7. [file 41564_2022_1304_MOESM3_ESM.xlsx]

## Sheet: Table of Contents
Supplementary Datasets
Metabolic heterogeneity and cross-feeding within isogenic yeast populations captured by DILAC
Stephan Kamrad, Clara Correia-Melo, Lukasz Szyrwiel, Simran Kaur Aulakh, Jürg Bähler, Vadim Demichev, Michael Mülleder and Markus Ralser
	Table of Contents
	Dataset	Description	Type	Carbon source	Supplement	Acquisition
	Dataset 1	Free intracellular amino acids switching curves	Colony	1% 13C glucose	Various lysine concentrations	Targeted metabolomics (MRM)
	Dataset 2	Peptide-based switching curves with timecourse	Colony	1% 13C glucose	Various lysine concentrations	Targeted proteomics (PRM)
	Dataset 3	Deconvoluted producer/consumer proteome profiles of stable subpopulations	Colony	1% 13C glucose	200uM lysine	DIA-PASEF, 90 minute gradient
	Dataset 4	Effect of lysine supplementation on whole-colony proteome	Colony	1% 12C glucose	With and without 400uM lysine	DIA-SWATH, 20 minute gradient
	Dataset 5	Top/bottom layer proteomes (separated with cell scraper)	Colony	1% 12C glucose	None	DIA-SWATH, 20 minute gradient
	Dataset 6	Flow cytometric analysis of amphotericin resistance with and without lysine supplement	Colony	1% 12C glucose	With and without 400uM lysine	Flow Cytometry, LIVE/DEAD stain
	Dataset 7	Flow cytometric analysis of amphotericin resistance of colony top/bottom layers	Colony	1% 12C glucose	None	Flow Cytometry, LIVE/DEAD stain
	Explanation of column names
	Dataset 3
	Column name	Explanation
	precursors_measured	Number of precursors measured for this gene
	precursors_hit	Number of precursors with significant deviation from the expected light/heavy ratio
	precursors_hit_fraction	Fraction of precursors with significant deviation from the expected light/heavy ratio (Ratio of previous two columns)
	mean_median_log2FC	Mean deviation from expected light/heavy ratio across all precursors
	precursors_sameSign	Indicates whether response is consistent across all precursors
	gene_hit	Indicates whether the gene is considered a hit according to criteria outlined in Methods
	n_peptides	Indicates how often each precursor was identified across the replicates
	median_FC_peptides	Indicates the median (across replicates) deviation from the expected light/heavy ratio
	p.adj_peptides	FDR-adjusted p-value for each precursor
	Dataset 4+5
	Column name	Explanation
	mean_effect_size_log2	Log2-tranformed ratio of means of both groups
	median_effect_size_log2	Log2-tranformed ratio of medians of both groups
	p_Welch	P-value (Welch's t-test)
	p_Welch_BH	FDR-corrected p-value (Benjamini-Hochberg method)

## Sheet: Dataset1
Supplement Concentration (mM)	Biological Replicate	Total Area	Relative Abundance 12C
0.0125	3	432874	0.0490651
0.0125	1	409290	0.0570793
0.0125	2	359473	0.0582575
0.025	1	417720	0.16536
0.025	2	474613	0.102934
0.025	3	485987	0.0885106
0.05	3	686607	0.1922
0.05	1	768126	0.385782
0.05	2	761355	0.227238
0.1	3	897150	0.522703
0.1	2	1197481	0.545696
0.1	1	1069908	0.48316
0.2	3	2371744	0.833948
0.2	1	2575041	0.85449
0.2	2	2231059	0.824273
0.4	2	6942243	0.972433
0.4	3	5273050	0.957356
0.4	1	5793508	0.965146

## Sheet: Dataset2
					Number of 13C lysines
					0	1	2
concentration	timepoint	rep	Peptide	Fragment Ion
100	28h	r1	IWKVGKE	b4	0.425618	0.124385	0.449996
				y3	0.381498	0.140443	0.478059
				y4	0.403845	0.131285	0.46487
			KTQILQKYLE	b4	0.319337	0.159545	0.521118
				y4	0.354977	0.134525	0.510498
				y5	0.329279	0.161169	0.509551
			KYSLAPVAKE	b5	0.299868	0.141369	0.558764
				b7	0.298825	0.145361	0.555814
				y5	0.276853	0.190153	0.532994
			QAKLTAATNAKQ	y7	0.394328	0.149827	0.455846
				y8	0.395154	0.148583	0.456263
				y9	0.392354	0.157424	0.450222
			TLKQLNASLADKSYIE	y6	0.398992	0.130518	0.470489
				y7	0.425295	0.13369	0.441015
				y8	0.380952	0.129339	0.489709
		r2	IWKVGKE	b4	0.389305	0.131579	0.479116
				y3	0.355825	0.149593	0.494582
				y4	0.360846	0.142937	0.496217
			KTQILQKYLE	b4	0.288543	0.172432	0.539025
				y4	0.296889	0.163723	0.539388
				y5	0.296556	0.180016	0.523429
			KYSLAPVAKE	b5	0.251113	0.167285	0.581602
				b7	0.25887	0.161093	0.580038
				y5	0.22593	0.201513	0.572556
			QAKLTAATNAKQ	y7	0.349596	0.159479	0.490925
				y8	0.340863	0.169844	0.489293
				y9	0.339963	0.161608	0.498429
			TLKQLNASLADKSYIE	y6	0.339333	0.127968	0.532699
				y7	0.385524	0.124358	0.490118
				y8	0.340349	0.183019	0.476633
	48h	r1	IWKVGKE	b4	0.328302	0.180457	0.491241
				y3	0.326613	0.152363	0.521023
				y4	0.334597	0.184017	0.481387
			KTQILQKYLE	b4	0.259154	0.19236	0.548487
				y4	0.271457	0.203898	0.524644
				y5	0.275745	0.196833	0.527421
			KYSLAPVAKE	b5	0.241292	0.167663	0.591044
				b7	0.241147	0.168511	0.590342
				y5	0.224617	0.219819	0.555564
			QAKLTAATNAKQ	y7	0.321707	0.175443	0.502851
				y8	0.3348	0.161911	0.503289
				y9	0.329706	0.182079	0.488215
			TLKQLNASLADKSYIE	y6	0.36628	0.181993	0.451728
				y7	0.354167	0.185697	0.460136
				y8	0.359027	0.194079	0.446894
		r2	IWKVGKE	b4	0.360003	0.177126	0.462871
				y3	0.313348	0.174434	0.512217
				y4	0.309192	0.186653	0.504154
			KTQILQKYLE	b4	0.257376	0.197985	0.544639
				y4	0.271637	0.182069	0.546293
				y5	0.239956	0.213338	0.546707
			KYSLAPVAKE	b5	0.227156	0.173271	0.599573
				b7	0.226211	0.184338	0.589451
				y5	0.204194	0.221633	0.574174
			QAKLTAATNAKQ	y7	0.314719	0.187709	0.497572
				y8	0.316002	0.169177	0.514821
				y9	0.308691	0.173325	0.517984
			TLKQLNASLADKSYIE	y6	0.361102	0.169732	0.469165
				y7	0.333073	0.175546	0.491381
				y8	0.341335	0.179735	0.47893
	68h	r1	IWKVGKE	b4	0.289328	0.223631	0.487042
				y3	0.263453	0.203703	0.532844
				y4	0.284627	0.183979	0.531395
			KTQILQKYLE	b4	0.225409	0.217361	0.557231
				y4	0.224777	0.222765	0.552458
				y5	0.239577	0.227253	0.53317
			KYSLAPVAKE	b5	0.199831	0.193456	0.606713
				b7	0.199027	0.194632	0.606342
				y5	0.178238	0.263687	0.558075
			QAKLTAATNAKQ	y7	0.264776	0.199209	0.536015
				y8	0.278571	0.18231	0.539119
				y9	0.282473	0.185916	0.531612
			TLKQLNASLADKSYIE	y6	0.298452	0.23049	0.471058
				y7	0.31351	0.219962	0.466528
				y8	0.326548	0.201229	0.472223
		r2	IWKVGKE	b4	0.291832	0.199216	0.508952
				y3	0.277648	0.196982	0.525371
				y4	0.293692	0.206291	0.500017
			KTQILQKYLE	b4	0.246331	0.217083	0.536586
				y4	0.24339	0.218556	0.538054
				y5	0.250468	0.221971	0.52756
			KYSLAPVAKE	b5	0.216258	0.190611	0.593131
				b7	0.217043	0.18979	0.593168
				y5	0.192221	0.256481	0.551298
			QAKLTAATNAKQ	y7	0.280836	0.198645	0.52052
				y8	0.291885	0.183538	0.524577
				y9	0.292234	0.195056	0.51271
			TLKQLNASLADKSYIE	y6	0.344827	0.188342	0.466831
				y7	0.32768	0.191783	0.480538
				y8	0.345241	0.20133	0.453429
20	28h	r1	IWKVGKE	b4	0.0810524	0.141597	0.777351
				y3	0.074014	0.139524	0.786462
				y4	0.0751068	0.137061	0.787832
			KTQILQKYLE	b4	0.0482705	0.134674	0.817056
				y4	0.0527979	0.1252	0.822003
				y5	0.0579099	0.132111	0.809979
			KYSLAPVAKE	b5	0.0584432	0.118561	0.822996
				b7	0.0585752	0.122335	0.819089
				y5	0.0487363	0.152962	0.798301
			QAKLTAATNAKQ	y7	0.0818808	0.148178	0.769941
				y8	0.0810778	0.143375	0.775547
				y9	0.0918475	0.1446	0.763553
			TLKQLNASLADKSYIE	y6	0.0586155	0.143507	0.797878
				y7	0.0533154	0.163282	0.783403
				y8	0.0611923	0.254657	0.68415
		r2	IWKVGKE	b4	0.0667168	0.192124	0.741159
				y3	0.0917052	0.128718	0.779577
				y4	0.116745	0.114356	0.768899
			KTQILQKYLE	b4
				y4
				y5
			KYSLAPVAKE	b5	0.0441377	0.113188	0.842674
				b7	0.0592738	0.101677	0.839049
				y5	0.0502232	0.15922	0.790557
			QAKLTAATNAKQ	y7	0.0656569	0.135155	0.799188
				y8	0.0920858	0.147575	0.760339
				y9	0.0642163	0.118969	0.816815
			TLKQLNASLADKSYIE	y6	0.143147	0.185845	0.671009
				y7	0.108101	0.165068	0.726831
				y8	0.117489	0.264351	0.61816
	48h	r1	IWKVGKE	b4	0.0730164	0.135195	0.791789
				y3	0.0621879	0.125738	0.812074
				y4	0.0661251	0.148149	0.785726
			KTQILQKYLE	b4	0.0428962	0.139817	0.817287
				y4	0.038971	0.136293	0.824736
				y5	0.0459863	0.138372	0.815642
			KYSLAPVAKE	b5	0.0472467	0.114527	0.838227
				b7	0.0459174	0.121179	0.832904
				y5	0.0401289	0.151159	0.808712
			QAKLTAATNAKQ	y7	0.0661264	0.163951	0.769923
				y8	0.0763599	0.151828	0.771812
				y9	0.0701377	0.166702	0.763161
			TLKQLNASLADKSYIE	y6	0.0683477	0.167645	0.764008
				y7	0.0739857	0.148484	0.77753
				y8	0.0655128	0.187612	0.746876
		r2	IWKVGKE	b4	0.0588123	0.139711	0.801477
				y3	0.0462482	0.120511	0.83324
				y4	0.0586208	0.128376	0.813004
			KTQILQKYLE	b4	0.0405726	0.131652	0.827776
				y4	0.0331321	0.135024	0.831843
				y5	0.0393201	0.15669	0.80399
			KYSLAPVAKE	b5	0.0394563	0.109952	0.850591
				b7	0.042506	0.115372	0.842122
				y5	0.0331942	0.15047	0.816336
			QAKLTAATNAKQ	y7	0.0594296	0.155262	0.785309
				y8	0.0558536	0.137469	0.806678
				y9	0.0603705	0.14572	0.79391
			TLKQLNASLADKSYIE	y6	0.058513	0.125842	0.815645
				y7	0.064017	0.16036	0.775623
				y8	0.0583245	0.170061	0.771614
	68h	r1	IWKVGKE	b4	0.050851	0.145189	0.80396
				y3	0.0489054	0.151673	0.799422
				y4	0.0536058	0.158663	0.787732
			KTQILQKYLE	b4	0.0275121	0.124631	0.847857
				y4	0.0258599	0.147151	0.826989
				y5	0.0292092	0.132015	0.838776
			KYSLAPVAKE	b5	0.0302916	0.110583	0.859126
				b7	0.0313742	0.116597	0.852029
				y5	0.0256752	0.151736	0.822589
			QAKLTAATNAKQ	y7	0.0480758	0.151532	0.800392
				y8	0.0535535	0.145818	0.800629
				y9	0.0537763	0.153094	0.79313
			TLKQLNASLADKSYIE	y6	0.0529174	0.155702	0.79138
				y7	0.0560159	0.174831	0.769153
				y8	0.065404	0.174874	0.759722
		r2	IWKVGKE	b4	0.0616239	0.140289	0.798087
				y3	0.0413761	0.172727	0.785897
				y4	0.0564142	0.140782	0.802804
			KTQILQKYLE	b4	0.0252126	0.132921	0.841866
				y4	0.022064	0.15295	0.824986
				y5	0.0248478	0.135733	0.83942
			KYSLAPVAKE	b5	0.0331308	0.118784	0.848085
				b7	0.0277022	0.117553	0.854745
				y5	0.0268337	0.15162	0.821546
			QAKLTAATNAKQ	y7	0.0514986	0.142517	0.805985
				y8	0.0498988	0.141063	0.809038
				y9	0.0441313	0.146893	0.808975
			TLKQLNASLADKSYIE	y6	0.0413111	0.197629	0.76106
				y7	0.0506889	0.165187	0.784125
				y8	0.0411381	0.192641	0.766221
200	28h	r1	IWKVGKE	b4	0.635326	0.0965287	0.268146
				y3	0.618318	0.0989868	0.282696
				y4	0.624877	0.120775	0.254348
			KTQILQKYLE	b4	0.565512	0.140651	0.293837
				y4	0.561325	0.135647	0.303028
				y5	0.56721	0.13922	0.29357
			KYSLAPVAKE	b5	0.505891	0.134872	0.359237
				b7	0.498804	0.155412	0.345784
				y5	0.460068	0.201334	0.338598
			QAKLTAATNAKQ	y7	0.606724	0.121358	0.271918
				y8	0.599828	0.119887	0.280285
				y9	0.612861	0.115693	0.271447
			TLKQLNASLADKSYIE	y6	0.599893	0.147998	0.252109
				y7	0.634	0.0970825	0.268918
				y8	0.674076	0.130173	0.195751
		r2	IWKVGKE	b4	0.660147	0.101095	0.238758
				y3	0.558543	0.127881	0.313576
				y4	0.610725	0.123762	0.265513
			KTQILQKYLE	b4	0.54823	0.141561	0.310209
				y4	0.561347	0.144625	0.294028
				y5	0.553512	0.158516	0.287971
			KYSLAPVAKE	b5	0.490359	0.150615	0.359026
				b7	0.496452	0.15442	0.349128
				y5	0.464159	0.204282	0.331559
			QAKLTAATNAKQ	y7	0.595929	0.137038	0.267033
				y8	0.578015	0.149907	0.272078
				y9	0.583138	0.13867	0.278193
			TLKQLNASLADKSYIE	y6	0.656037	0.099447	0.244516
				y7	0.615282	0.111738	0.27298
				y8	0.592563	0.167182	0.240255
	48h	r1	IWKVGKE	b4	0.581836	0.14792	0.270245
				y3	0.575576	0.15446	0.269964
				y4	0.593473	0.138205	0.268322
			KTQILQKYLE	b4	0.547629	0.159801	0.29257
				y4	0.532272	0.166113	0.301615
				y5	0.539526	0.174263	0.28621
			KYSLAPVAKE	b5	0.467639	0.174702	0.357659
				b7	0.486922	0.168331	0.344747
				y5	0.44703	0.231097	0.321873
			QAKLTAATNAKQ	y7	0.562241	0.154644	0.283115
				y8	0.576964	0.150044	0.272993
				y9	0.567083	0.149606	0.283311
			TLKQLNASLADKSYIE	y6	0.599812	0.114623	0.285565
				y7	0.597027	0.143256	0.259717
				y8	0.626377	0.143677	0.229946
		r2	IWKVGKE	b4	0.57672	0.103474	0.319806
				y3	0.570223	0.120171	0.309606
				y4	0.56486	0.129472	0.305668
			KTQILQKYLE	b4	0.537133	0.154379	0.308489
				y4	0.541645	0.125744	0.332611
				y5	0.536988	0.157045	0.305967
			KYSLAPVAKE	b5	0.47788	0.160196	0.361925
				b7	0.484768	0.154243	0.360989
				y5	0.447105	0.199932	0.352963
			QAKLTAATNAKQ	y7	0.552953	0.147819	0.299229
				y8	0.557527	0.139174	0.3033
				y9	0.551766	0.135098	0.313136
			TLKQLNASLADKSYIE	y6	0.621775	0.127544	0.250681
				y7	0.59525	0.13413	0.27062
				y8	0.590813	0.125899	0.283288
	68h	r1	IWKVGKE	b4	0.529878	0.169643	0.300479
				y3	0.537192	0.164689	0.298119
				y4	0.543835	0.157076	0.299088
			KTQILQKYLE	b4	0.509809	0.181621	0.30857
				y4	0.492329	0.200998	0.306673
				y5	0.509283	0.188704	0.302013
			KYSLAPVAKE	b5	0.44216	0.192778	0.365063
				b7	0.440472	0.194845	0.364682
				y5	0.405763	0.252413	0.341824
			QAKLTAATNAKQ	y7	0.51934	0.16606	0.3146
				y8	0.516168	0.166639	0.317193
				y9	0.515958	0.166437	0.317605
			TLKQLNASLADKSYIE	y6	0.570731	0.163798	0.265471
				y7	0.575768	0.162566	0.261666
				y8	0.563724	0.172563	0.263713
		r2	IWKVGKE	b4	0.589666	0.126348	0.283986
				y3	0.570645	0.125856	0.303499
				y4	0.580037	0.129586	0.290377
			KTQILQKYLE	b4	0.576637	0.144512	0.278851
				y4	0.552897	0.170675	0.276427
				y5	0.574972	0.152616	0.272412
			KYSLAPVAKE	b5	0.498163	0.155136	0.346701
				b7	0.49895	0.154275	0.346775
				y5	0.459449	0.215208	0.325344
			QAKLTAATNAKQ	y7	0.557133	0.138086	0.304781
				y8	0.572794	0.124231	0.302976
				y9	0.56441	0.135452	0.300138
			TLKQLNASLADKSYIE	y6	0.62403	0.118182	0.257788
				y7	0.622408	0.132575	0.245017
				y8	0.615641	0.139064	0.245295
400	28h	r1	IWKVGKE	b4	0.861467	0.0791618	0.0593714
				y3	0.817413	0.0997512	0.0828358
				y4	0.882279	0.0394204	0.0783008
			KTQILQKYLE	b4	0.887135	0.0540086	0.0588559
				y4	0.911945	0.0459319	0.0421235
				y5	0.87738	0.0478826	0.0747372
			KYSLAPVAKE	b5	0.824218	0.063371	0.112411
				b7	0.825497	0.0735654	0.100938
				y5	0.774112	0.126014	0.0998742
			QAKLTAATNAKQ	y7	0.892577	0.0532655	0.0541577
				y8	0.891898	0.0462673	0.0618343
				y9	0.887296	0.0415667	0.0711376
			TLKQLNASLADKSYIE	y6	0.901971	0.0594033	0.0386255
				y7	0.931677	0.0226947	0.0456283
				y8	0.830528	0.1213	0.0481718
		r2	IWKVGKE	b4	0.850793	0.104263	0.0449438
				y3	0.907247	0.0438411	0.0489119
				y4	0.859787	0.0576174	0.0825952
			KTQILQKYLE	b4	0.871271	0.0452374	0.0834919
				y4	0.878886	0.0438197	0.0772939
				y5	0.875665	0.0457815	0.0785537
			KYSLAPVAKE	b5	0.833375	0.070945	0.0956802
				b7	0.825851	0.0772471	0.0969023
				y5	0.755059	0.146708	0.0982328
			QAKLTAATNAKQ	y7	0.919706	0.0351423	0.0451512
				y8	0.898704	0.046554	0.0547422
				y9	0.881728	0.0462465	0.0720254
			TLKQLNASLADKSYIE	y6	0.887928	0.0464058	0.0656658
				y7	0.873448	0.0504087	0.0761429
				y8	0.896529	0.071915	0.0315562
	48h	r1	IWKVGKE	b4	0.832235	0.0633047	0.10446
				y3	0.807428	0.0714001	0.121172
				y4	0.811915	0.0619558	0.126129
			KTQILQKYLE	b4	0.848264	0.0624839	0.0892523
				y4	0.8344	0.0711127	0.0944873
				y5	0.839014	0.061524	0.0994617
			KYSLAPVAKE	b5	0.787955	0.0911144	0.120931
				b7	0.790449	0.0944251	0.115126
				y5	0.758392	0.127825	0.113783
			QAKLTAATNAKQ	y7	0.790465	0.0742222	0.135313
				y8	0.81094	0.076606	0.112454
				y9	0.800893	0.0795516	0.119555
			TLKQLNASLADKSYIE	y6	0.846451	0.064257	0.0892922
				y7	0.852167	0.0705645	0.0772681
				y8	0.880657	0.0630411	0.0563015
		r2	IWKVGKE	b4	0.902607	0.0439416	0.0534514
				y3	0.87069	0.0470947	0.0822152
				y4	0.843886	0.0558449	0.100269
			KTQILQKYLE	b4
				y4
				y5
			KYSLAPVAKE	b5	0.829605	0.0711125	0.0992825
				b7	0.822794	0.0778092	0.0993969
				y5	0.794503	0.117301	0.0881958
			QAKLTAATNAKQ	y7	0.832514	0.0571738	0.110312
				y8	0.831965	0.0592932	0.108742
				y9	0.823927	0.0587783	0.117295
			TLKQLNASLADKSYIE	y6
				y7
				y8
	68h	r1	IWKVGKE	b4	0.828699	0.0548787	0.116422
				y3	0.820626	0.065396	0.113978
				y4	0.830825	0.0712157	0.0979592
			KTQILQKYLE	b4	0.815758	0.0523908	0.131851
				y4	0.860544	0.0592663	0.0801893
				y5	0.859047	0.0518922	0.0890608
			KYSLAPVAKE	b5	0.811791	0.0762414	0.111967
				b7	0.816189	0.0777601	0.106051
				y5	0.77978	0.116426	0.103793
			QAKLTAATNAKQ	y7	0.811193	0.0576232	0.131183
				y8	0.809166	0.0607992	0.130035
				y9	0.810474	0.0611801	0.128346
			TLKQLNASLADKSYIE	y6	0.779352	0.131579	0.0890688
				y7	0.759574	0.108996	0.13143
				y8	0.651672	0.273556	0.074772
		r2	IWKVGKE	b4	0.849551	0.0620351	0.0884135
				y3	0.853084	0.0546936	0.0922227
				y4	0.778928	0.085602	0.13547
			KTQILQKYLE	b4
				y4
				y5
			KYSLAPVAKE	b5	0.851947	0.0602183	0.0878352
				b7	0.849036	0.0661845	0.0847797
				y5	0.82102	0.0967367	0.0822431
			QAKLTAATNAKQ	y7	0.818539	0.0573119	0.124149
				y8	0.83376	0.0605633	0.105676
				y9	0.827974	0.0504457	0.121581
			TLKQLNASLADKSYIE	y6
				y7
				y8

## Sheet: Dataset3
Genes	precursors_measured	precursors_hit	precursors_hit_fraction	mean_median_log2FC	precursors_sameSign	gene_hit	n_peptides	median_FC_peptides	p.adj_peptides
AAT2	5	1	0.2	-0.0277065	FALSE	FALSE	4;6;4;6;6	-0.14013382847150768;0.13806507021562836;-0.140030587826933;0.013103904641378047;-0.009537280377527295	0.08114500828747279;0.03694524312665347;0.12413648327356587;0.21398391159581853;0.5604507885203759
ABD1	1	1	1	0.305877	TRUE	FALSE	5	0.3058773543879453	0.04686025624683856
ABF1	2	0	0	-0.201221	TRUE	FALSE	6;6	-0.24098213080242623;-0.16146045614585433	0.0713304895329898;0.12895397172334158
ABF2	5	3	0.6	0.574839	TRUE	FALSE	5;6;3;6;4	0.3226822026214756;0.3617102136592173;0.6743480103934916;0.47798357702599625;1.0374712373808328	0.0892473661631115;0.0005032004974391648;0.11601896650846517;0.00021583085008426776;0.008479570555840898
ABP1	8	3	0.375	0.0258376	FALSE	FALSE	6;6;6;6;6;6;6;4	-0.3604321677347261;0.1261268755972622;-0.046711466020006906;0.02342792847325116;0.09241730677804803;0.13498992344521177;0.09744298216709707;0.1394392565637368	0.0005831870129451638;0.01527330314880302;0.13244534740948638;0.13155642388215158;0.5523286300244837;0.06422308352429994;0.04896337065831178;0.1979500296030347
ABP140	2	1	0.5	-0.266649	TRUE	FALSE	6;3	-0.43560769206703837;-0.0976910839993096	0.013240347522795204;0.14645171747809657
ACB1	2	2	1	0.249407	TRUE	FALSE	6;6	0.19961117625518238;0.2992035128506626	0.03885563530406054;0.01517362837361234
ACC1	24	8	0.333333	0.0627327	FALSE	FALSE	4;3;6;4;6;4;6;6;5;4;6;4;6;4;6;4;4;6;4;6;6;6;5;6	-0.09978631979813228;1.4482577086473376;0.06000521342245739;-0.114090790260262;0.3665667852134439;0.07649493398546646;0.08872799740745564;-0.1728406363736215;-0.08707223233841596;0.06970342969214904;-0.130097129805476;0.3498540581831163;0.13343603993838254;-0.10807777897774416;-0.042454492493376524;0.16713543551302143;-0.0035547444498861946;0.01810863183424421;-0.14991649238006247;-0.086101691255…	0.3073972509247909;0.018175726578192095;0.17378458727042048;0.4732610736641578;0.0008951422151705789;0.3630453904078424;0.003724271713996075;0.018881190363932477;0.1255884039765524;0.5918247848717165;0.0034926506478431367;0.021997374778589457;0.014200114770149768;0.2267449151389702;0.6169479380582973;0.16393043969043197;0.7047344635458469;0.40701834120608543;0.6257349948484161;0.4445789093996566;…
ACH1	4	4	1	2.23147	TRUE	TRUE	6;6;6;5	2.2344075691740652;2.112938671292792;2.509325270183944;2.0692145260153563	5.529451459952512e-06;1.510445566746507e-06;2.886006514048399e-06;4.494474589309864e-05
ACO1	12	12	1	0.966223	TRUE	TRUE	6;6;6;4;6;4;6;6;6;6;5;5	1.05664595252172;0.9600729764065827;1.041931137741074;1.1750037888691676;1.0960726746516634;1.074815282341547;0.9587621657796488;0.941083147542022;1.0021512006415974;0.9429944913563778;0.7299867943279841;0.6151606676891549	1.5468521225802694e-05;4.459819538836398e-05;9.396025012033824e-06;0.0011331091626200552;4.021417977891854e-06;0.002288165541650385;1.2829675666261607e-05;1.639856534337986e-05;7.751399217628103e-06;0.00024205639216989718;0.0033493339867083985;0.0007481739425927127
ACO2	3	3	1	0.703959	TRUE	FALSE	3;4;6	0.6170169690899078;0.8205572015450155;0.674303048090419	0.011282139809289162;0.0018005669147807364;7.417447234449914e-05
ACP1	2	2	1	0.825514	FALSE	FALSE	3;3	-1.2519892934578227;2.903017008994393	0.02356352916329052;0.01970398052522357
ACS2	5	2	0.4	-0.245006	FALSE	FALSE	3;6;4;4;6	-0.18491930195370207;-0.33775377346103946;0.0381616653497735;0.06843329852562263;-0.8089530676703653	0.3813269323850027;0.00024530595406681017;0.8725591217003119;0.5522148612111604;4.703295782549769e-05
ACT1	9	2	0.222222	0.0294709	FALSE	FALSE	6;4;6;5;6;5;6;6;6	0.06540821100159104;-0.06134491224245655;0.04244478142146757;-0.05226528311864316;-0.004854412169607675;0.1531538236329048;0.004584803043297489;0.14692460189789502;-0.02881350829150132	0.08108952874456857;0.6661261726872904;0.012174389330441123;0.5256501020080924;0.8315470448490709;0.2628188835198002;0.9694566983928116;0.0054750423143519675;0.1352354400822495
ADE1	8	7	0.875	-0.674822	TRUE	FALSE	6;3;4;5;5;4;5;6	-0.6034978052036671;-0.5850566862572564;-0.5747177831015516;-0.7029967930970039;-0.6311324792066207;-0.6993510345793944;-0.711786408258695;-0.890036534788929	7.751399217628103e-06;0.06416379788533633;0.0016143217626597413;0.0018970446273962422;0.0014265560405279335;0.0036631900679257867;0.0005013114020264094;2.5733926355380475e-05
ADE12	11	11	1	-0.655061	TRUE	FALSE	6;4;5;6;6;4;3;6;6;3;4	-0.19670788672019274;-0.49290865631966857;-0.4383650491414301;-0.5447873921265687;-0.6065477440503053;-0.5445537729775074;-0.8898782622284003;-0.5935560970491169;-0.7021698530535689;-1.4655558327977882;-0.7306440730122579	0.04223496590411499;0.03691942394516122;0.004943407346520548;0.00014942862724554116;3.856904841551033e-05;0.0028166409162682393;0.03493043057152847;2.6097011233692027e-06;0.0002522889313321818;0.014259629023502163;0.014757282953756987
ADE13	5	5	1	-0.669334	TRUE	FALSE	6;6;6;6;6	-0.7446461469567107;-0.809327916126729;-0.5693808829814773;-0.6035951729273894;-0.6197174341455065	0.00017802015330813174;6.2852713897926594e-06;0.024213344757836524;5.8001858037620605e-05;0.00023872218454214732
ADE16	3	3	1	0.243185	TRUE	FALSE	3;6;6	0.5358480244112834;0.06074805771177533;0.1329575039881472	0.03194838363008193;0.015198460264944905;0.0012978879964516885
ADE17	3	3	1	-0.967124	TRUE	TRUE	6;5;6	-0.8606385580378024;-0.905966647964821;-1.134768016456489	2.9232460627366562e-05;0.005613358609830895;1.8705168215574051e-06
ADE2	7	7	1	-0.607747	TRUE	FALSE	6;4;6;6;6;5;6	-0.7192337613857196;-0.5830861476934346;-0.5840886653941639;-0.4948337048710822;-0.6501370199302252;-0.6613214775292989;-0.5615268546149164	1.186068208428084e-05;0.029716661707589284;3.267780310618788e-05;0.00010831653617486457;2.981790156426093e-05;0.00045241688930880615;4.289949140311854e-05
ADE3	12	12	1	-0.698133	TRUE	FALSE	6;6;6;6;6;6;6;6;6;6;6;6	-0.5495082314350028;-0.4974457434989402;-0.5720547487897226;-0.5974122236952273;-0.7367973186552897;-0.5958512275269301;-0.7046066451254887;-1.3058696020942044;-0.5321160279694312;-0.8967313065502633;-0.7153449299855258;-0.6738576674705175	0.000701104255407291;2.0060238259597264e-05;7.747635884884757e-05;0.0006355052462921433;8.388457651072514e-05;3.516833523680722e-05;7.430470816426548e-05;1.3828923311732316e-05;0.00037519617093558026;3.001401757170452e-06;4.0288575319650005e-05;4.494474589309864e-05
ADE4	1	1	1	-0.821684	TRUE	TRUE	3	-0.8216838904082997	0.04169911002593509
ADE5,7	8	8	1	-0.860832	TRUE	TRUE	6;3;6;6;6;6;6;6	-0.8567796365161252;-0.7481448247396366;-1.0239277491497942;-0.898923106082063;-0.9366204720809992;-0.9661271763530852;-0.9235012048062312;-0.5326333566422483	0.00026296373290462193;0.025043895112304107;1.2602106887525085e-05;0.0002530605144695115;1.9399588615165315e-05;8.088593507907101e-06;1.0567611860271774e-05;0.00010392128172622697
ADE6	11	11	1	-0.673162	FALSE	FALSE	3;6;3;5;6;6;3;6;6;3;6	-0.8741769139457216;1.488824181768805;-1.421317107470044;-0.6941158897958812;-0.8373633375466176;-0.8963813956441935;-1.0484520277178142;-0.8526210005400285;-0.7359079330217233;-0.7417055503946197;-0.7915659000332251	0.02996722408499315;7.154972553816336e-05;0.028812429372744124;0.0002931620524178897;1.2935194984123935e-05;4.237257134464874e-06;0.029203978224894067;0.0005366176761234863;0.0001443690344167321;0.007433696019093175;9.646753019164709e-06
ADE8	1	1	1	-0.986572	TRUE	TRUE	3	-0.98657230376263	0.007479402513084702
ADH1	6	3	0.5	-0.137623	FALSE	FALSE	6;6;6;6;5;6	0.0597430930216437;-0.32963357383414826;-0.0960855139743545;-0.07629602162319211;-0.15649008030131503;-0.22697639593625102	0.01968521363965119;0.0004907859982040759;0.04215027175343447;0.20626900486375854;0.15660322669626933;0.5737558239483486
ADH3	7	3	0.428571	0.15868	TRUE	FALSE	6;5;6;6;6;3;6	0.09246399217782039;0.4823014351238623;0.03983017180004271;0.06424973029906042;0.34544143070035926;0.02253492817661031;0.06393515437944508	0.023424560797999105;0.00034069058696086955;0.4831455912118559;0.10524861652583542;0.0003789291062268949;0.9260289912486659;0.5907546096853505
ADH4	4	4	1	3.86435	TRUE	TRUE	3;4;3;6	3.9331309961488214;4.1701970307032;4.025482446957364;3.3286075634680934	0.007075160559723479;0.0010490305125078886;0.007521102827267661;0.00010546575165488792
ADH5	1	0	0	-0.0936962	TRUE	FALSE	3	-0.09369618550640817	0.2712456774639921
ADH6	1	1	1	-0.365974	TRUE	FALSE	6	-0.36597418599629084	0.0007916309172084612
ADK1	5	3	0.6	-0.142912	FALSE	FALSE	6;5;6;4;5	0.015845946765434743;-0.6153047610124047;-0.09000071958745955;-0.11782449748875157;0.09272225589373141	0.6074925164661159;0.00018032120626963123;0.0034926506478431367;0.9565097178918212;0.011932851612608078
ADO1	4	3	0.75	-0.282359	FALSE	FALSE	6;4;6;4	0.2511155820571176;-0.640788578220794;-0.24927851648579347;-0.4904828554194156	0.00397838510014666;0.4698587832745713;0.0005640413089645014;0.003353058941243072
AFG3	2	1	0.5	2.74384	TRUE	TRUE	3;3	0.4645151645944837;5.023156842980995	0.0811926196699251;0.0041062418824822245
AGA2	1	0	0	-0.424948	TRUE	FALSE	4	-0.4249482519524724	0.0836492284772811
AGE2	1	0	0	-0.0530369	TRUE	FALSE	5	-0.05303690879026763	0.3142840029323566
AGX1	2	2	1	2.48101	TRUE	TRUE	6;6	2.6246698459967788;2.337341665992996	2.682044750411043e-06;1.2865771442974886e-05
AHA1	5	5	1	0.810453	TRUE	TRUE	6;6;6;6;6	0.5823394999036013;0.8198770466898069;1.4457070485218289;0.45236404664237506;0.7519758900591258	0.028795851626319594;6.61971543562319e-05;1.8705168215574051e-06;0.0008097217365583314;4.728987368056301e-05
AHP1	2	2	1	0.534834	TRUE	FALSE	5;6	0.5696261225287875;0.5000424066669811	0.006255628022527324;0.00018333827540877918
AIM17	4	4	1	0.940671	TRUE	TRUE	6;6;6;5	1.2709122041452146;1.0904120367277061;0.6195936249434522;0.7817666787441795	3.114857780231768e-05;2.2710208049316444e-06;0.001154257179689481;0.0009636227374232481
AIM2	2	2	1	0.491927	TRUE	FALSE	3;5	0.5064781020659768;0.4773767126739334	0.023538542855134053;0.00018168508306378315
AIM21	5	1	0.2	0.128567	FALSE	FALSE	6;6;4;3;3	0.0005441820620961761;0.47928122676055535;-0.1519677778159253;0.38318333112217784;-0.06820661037770337	0.6379221071883086;0.000650848733948762;0.2752344388406064;0.16874313528501325;0.325344684116841
AIM24	1	1	1	0.592888	TRUE	FALSE	4	0.5928877200255518	0.016823041624422812
AIM29	2	1	0.5	0.125165	FALSE	FALSE	6;3	0.2931989267982399;-0.042868594814306674	0.0005648899307303763;0.3942939156979546
AIM36	1	0	0	0.131995	TRUE	FALSE	4	0.1319950242881181	0.1924743125441146
AIM41	1	1	1	0.942705	TRUE	TRUE	6	0.9427045405220925	5.4230764372762535e-05
AIM45	3	0	0	0.0578087	FALSE	FALSE	5;4;6	0.21986352810507023;-0.11797839061759555;0.07154101630881199	0.08197286964641809;0.13332395416975729;0.2113002936243625
AIM6	1	0	0	0.191056	TRUE	FALSE	4	0.19105607497713323	0.4215111287162051
AIM7	1	1	1	0.578708	TRUE	FALSE	6	0.5787076756040543	1.6387185242557063e-05
AIM9	4	4	1	0.426435	TRUE	FALSE	6;6;6;6	0.3202646339093411;0.3207391840492627;0.4390084454080562;0.6257258666020064	0.0034109492795011223;0.0012386432554066032;0.0008909685042255759;7.9254713290781e-05
AIP1	1	0	0	0.0960559	TRUE	FALSE	3	0.09605585423160383	0.3266241839630172
ALA1	14	11	0.785714	-0.449012	FALSE	FALSE	6;6;6;4;5;4;5;6;5;6;5;3;6;6	-0.4726647968833988;-0.4110184879552677;-0.44609488544818465;-0.11053189584539692;-0.573956236000485;-0.31735018802073445;0.16174830602872184;-0.3366637145910951;-0.5093930803148555;-0.5352742048837942;-0.5883406019044997;-0.726606352657314;-0.35594731748547936;-1.0640767178041022	0.00015187078865019836;0.001703171152033203;2.2275471957381683e-05;0.21037974835698353;0.0027772483573233865;0.06709831546091634;0.19861060277424084;0.0023521551362260212;0.00788268005651285;0.0009807811450173324;0.00043320814837266304;0.006923613181917947;0.0005870875846694671;6.981477318357101e-06
ALD2	2	2	1	1.3125	TRUE	TRUE	6;6	1.1387662034424513;1.4862327606083496	2.016142618966149e-05;1.2602106887525085e-05
ALD3	3	3	1	2.02197	TRUE	TRUE	6;6;4	2.2359430226465724;1.9342345340927294;1.8957240603863372	6.594003589865366e-06;5.192867136845305e-06;5.1214512356605996e-05
ALD4	11	11	1	1.14013	TRUE	TRUE	6;6;5;6;6;6;6;6;6;6;3	1.1515494934059143;1.3354170507426404;1.1070570946846234;1.3047647544615684;1.1584834942915934;0.6218181688967908;1.3529044618539747;1.0839781701323565;1.3009017285387654;0.9897561633437549;1.1348058579601055	1.2061532700256194e-05;1.4845846516879691e-05;0.0005247427261880621;4.81493731813016e-06;1.8705168215574051e-06;0.014150912530778654;7.751399217628103e-06;6.352104456331496e-06;2.2275471957381683e-05;1.791694206499228e-05;0.007571027334881185
ALD5	4	4	1	-0.595446	TRUE	FALSE	6;6;6;6	-0.45496935097402347;-0.9432485862150974;-0.4730272741753586;-0.510540063107888	0.000870901640634301;6.338057279423836e-05;0.0011222566111529235;0.0002462128669956849
ALD6	8	7	0.875	0.131002	FALSE	FALSE	6;6;6;6;6;6;6;6	0.34540501636316795;-0.13733719549900197;0.19250085069080625;0.1693025840523138;0.003875638029202884;-0.07906617576235409;0.19975593902420757;0.3535767195646444	0.0001746141397159726;0.01649768223053338;0.010480105962532607;0.0006345790718613665;0.6905158957942598;0.02728429061782817;0.010485255444580142;0.0007714799965187327
ALE1	1	1	1	0.734992	TRUE	FALSE	6	0.7349922095305716	0.001448445509128426
ALO1	1	1	1	0.487584	TRUE	FALSE	6	0.48758357995205315	0.0021572611611744555
AMD1	2	2	1	0.490345	TRUE	FALSE	6;6	0.5251271641436818;0.45556241245020124	0.004333892309150477;0.009563865145631059
AMS1	7	7	1	1.51066	TRUE	TRUE	6;4;5;3;6;6;6	1.3238166938128524;1.34668118688242;1.3025625119290603;1.5343996230170232;1.5882755777913373;1.6994816064932174;1.779426111862991	5.854118292169654e-05;0.008752467469768316;0.00015164569269875066;0.02833413565803574;5.564334260850247e-06;5.69197473505852e-06;2.886006514048399e-06
ANR2	1	1	1	0.57525	TRUE	FALSE	4	0.5752499169879626	0.03909581293023875
APA1	2	2	1	-0.324135	TRUE	FALSE	6;6	-0.2659829299401568;-0.38228708120847094	2.1736205360064552e-05;6.030126520485649e-05
APD1	1	1	1	0.440881	TRUE	FALSE	4	0.4408805153597699	0.008005352387818741
APE1	4	4	1	0.378743	TRUE	FALSE	3;6;3;4	0.33647734166706117;0.32785572126596496;0.4109811566519403;0.4396569158217244	0.04063311089230452;0.001728322913874234;0.04906157093597985;0.0016163189344506389
APE2	9	7	0.777778	0.361224	FALSE	FALSE	6;3;6;4;3;4;4;6;3	0.5352590487661886;0.5752940654961904;-0.372889964689014;0.5744081004906939;0.7888606940144375;0.4121644645152601;0.32744489714210673;0.2639579744132249;0.14651688329838342	0.005241928890930203;0.04211183352495658;0.00011976457426899069;0.07534641256295772;0.01344856201212782;0.006396292368670688;0.04795519819348525;0.010274963936293529;0.618346595119771
APE3	6	6	1	0.469434	TRUE	FALSE	5;6;6;6;6;6	0.47706648934173385;0.7097730453917693;0.5158234296852136;0.33794723965852524;0.3352905443218842;0.44070281827756264	0.027816720618605937;0.0001563932828609901;0.0004691705723754694;8.66368171064421e-05;0.0020224326538242103;0.0019432192653031977
APE4	1	0	0	0.124144	TRUE	FALSE	6	0.12414355056191836	0.1056954436325696
APL5	1	0	0	-0.108418	TRUE	FALSE	5	-0.10841776237729982	0.4721652515650741
APS3	2	1	0.5	0.112198	TRUE	FALSE	6;5	0.03938088622733511;0.18501545293196509	0.3717023664013638;0.02846976053402619
APT1	2	1	0.5	-0.0400037	FALSE	FALSE	5;5	0.09598983066358541;-0.17599720294883744	0.07978748948092473;0.006280801046412999
ARA1	6	6	1	0.499825	TRUE	FALSE	5;5;6;5;3;6	0.8289870230654682;0.34000872881818883;0.22530070641929958;0.4993566307999393;0.5227153619734415;0.5825796856632073	0.0012482431965836057;0.003564571450263534;0.00036042660920938363;3.267780310618788e-05;0.00788555524173007;0.00031187313380003773
ARA2	1	1	1	1.15764	TRUE	TRUE	6	1.1576448036943523	9.883962688263774e-06
ARB1	7	4	0.571429	-0.501353	TRUE	FALSE	4;6;6;3;3;3;4	-0.16171775437653815;-1.0247973261245553;-0.46006147518602225;-0.5390458433797477;-0.4189037749613357;-0.5051236247016809;-0.3998200267654234	0.13314345544609466;0.0001160232164905073;0.0002574236720785798;0.04236126081084134;0.10297433686458012;0.07406907546895967;0.002296647557491752
ARC1	4	4	1	-0.399656	TRUE	FALSE	6;6;6;6	-0.3855813446271622;-0.458780090595564;-0.43784670314787705;-0.3164159496770027	2.987408971058396e-05;0.0007720900995864627;0.0009976034911045324;0.004063637912872365
ARC15	2	0	0	0.00969828	FALSE	FALSE	6;4	0.13676870788595352;-0.11737213915623054	0.06665559313007949;0.07644961488270337
ARC18	2	2	1	0.366428	TRUE	FALSE	6;6	0.3981132154270952;0.3347422816621233	0.010412367296979077;0.009461462062324242
ARC40	4	3	0.75	0.557345	TRUE	FALSE	5;5;3;5	0.3752746365773529;0.15771208595533642;1.421067029079199;0.2753281608257873	0.009782018439494595;0.17411614323613228;0.001687741532756716;0.0030053884473610452
ARD1	2	2	1	-0.458758	TRUE	FALSE	5;6	-0.4464177684622543;-0.47109745090581007	0.0017903036317986351;0.0037395752723497146
ARF1	1	1	1	-0.269108	TRUE	FALSE	6	-0.2691076966500634	0.001827044426293626
ARG1	3	2	0.666667	-0.328725	TRUE	FALSE	6;3;3	-0.3373702546428742;-0.12441861870757481;-0.5243871159585065	0.0006251704623159431;0.7638997609721268;0.03650395094530026
ARG3	1	1	1	-0.486258	TRUE	FALSE	6	-0.4862578272331978	0.01848825807272543
ARG4	6	3	0.5	-0.227872	TRUE	FALSE	6;5;6;4;6;6	-0.0512878398627779;-0.08442107356648172;-0.22858725569442642;-0.5659407929238369;-0.3475006037596068;-0.08949311251470908	0.9822557636822228;0.6933717687379477;6.18237251757285e-05;0.008637581238655816;0.0015044597037846335;0.0790483195601009
ARG5,6	5	4	0.8	-0.431523	TRUE	FALSE	5;5;4;6;6	-0.6722722395911709;-0.4789932467862513;-0.2954520151569696;-0.37638323370272797;-0.33451599105002916	0.012155181199986495;0.00039206879957395406;0.05408784117986675;0.0009223969357976165;5.1214512356605996e-05
ARG7	3	1	0.333333	0.0788418	FALSE	FALSE	3;5;5	-0.34548198518330414;0.3833387242292376;0.19866862625740703	0.07805202605140524;0.04199865969543474;0.160607520747375
ARG8	7	5	0.714286	-0.548871	TRUE	FALSE	6;5;4;4;6;4;5	-0.5564682274570951;-0.27553415714671536;-0.575481541404298;-0.5896695175034377;-0.40833707402307484;-0.6530325622570359;-0.7835713306165241	0.5565374809900756;0.022530540917955987;0.005057458828717172;0.02846976053402619;0.0004691705723754694;0.08954285867497375;0.0009583280854215686
ARL1	1	1	1	-0.403441	TRUE	FALSE	6	-0.4034414191183182	0.003814764071411906
ARL3	1	0	0	0.0459122	TRUE	FALSE	3	0.04591221121716453	0.7773101590855083
ARO1	9	8	0.888889	-0.292226	FALSE	FALSE	4;6;6;6;6;6;6;6;6	-0.34857059630561604;0.1035070854968367;-0.36834766584106626;-0.20754997862272312;-0.3420651910296142;-0.6206857009909826;-0.29900580197715454;-0.25017311562738354;-0.2971459942718512	0.0077199449844826415;0.12768507008386015;0.0010347463684740252;0.0052406030341741695;0.0008945870261767925;5.189569800059895e-05;0.012009767255240243;0.008311522341192212;0.001687741532756716
ARO2	5	5	1	-0.702053	TRUE	FALSE	6;6;6;6;6	-0.6826206518720646;-0.6830952389559064;-0.4697245483930659;-0.9737189846851582;-0.7011075896960764	4.4219682381314274e-05;0.00012112957375839583;0.00022797585786503454;8.825132526871294e-06;1.2232032109502614e-05
ARO3	2	0	0	-0.015182	FALSE	FALSE	3;6	0.15696558256577628;-0.1873295520224936	0.6288819192621175;0.05551001328535201
ARO4	5	3	0.6	-0.525917	TRUE	FALSE	6;6;6;6;3	-0.7864029796060648;-0.6790916846834458;-0.07891517973000489;-0.5651590155591784;-0.520018285039086	0.00027904561401212734;0.0008467297604002806;0.07083928825912487;2.3739037584506478e-05;0.0884549366236208
ARO7	5	4	0.8	-0.506138	TRUE	FALSE	6;6;4;6;3	-0.9076495257442747;-0.22347471466732288;-0.6590694078209562;-0.4859008062859572;-0.25459691779089755	5.3402666668892963e-05;0.003061477754634615;0.002206636550633459;7.391983025301519e-05;0.06602062535107352
ARO8	7	7	1	-0.462711	TRUE	FALSE	6;5;4;6;4;6;5	-0.3574831872949037;-0.5979346018962559;-0.42519572905916875;-0.3815211964397419;-0.4543186009567508;-0.48601764950301857;-0.536505145859871	0.0007232991543445808;0.00040286004855596323;0.0054473536482043785;0.00017068518331384447;0.007372653462303766;1.0409167338838171e-05;0.001099670655535344
ARP2	2	1	0.5	0.0535182	FALSE	FALSE	6;5	0.17713597595089925;-0.07009963867213126	0.0012574401126504587;0.5907546096853505
ARP3	3	1	0.333333	0.241749	TRUE	FALSE	4;5;6	0.5510089192830299;0.06472498766130518;0.10951458252882129	0.008549280908810465;0.18194157575286285;0.05130420221863951
ARP7	1	1	1	-0.193323	TRUE	FALSE	6	-0.19332295918847975	0.04658633082396061
ARP9	2	1	0.5	-0.379759	TRUE	FALSE	5;5	-0.29249245954343855;-0.4670257757446581	0.09635850131945953;0.014297378603750467
ARX1	2	2	1	-1.26712	TRUE	TRUE	3;5	-1.4249261791632153;-1.1093173424182512	0.026877312730253053;0.0012482431965836057
ASC1	4	3	0.75	-0.741686	TRUE	FALSE	6;6;5;6	-0.9187230779207898;-0.8810993399415685;-0.16921885568378228;-0.9977010462536866	6.671792973053932e-06;6.0454409542776585e-05;0.07757947966891289;2.682044750411043e-06
ASF1	2	1	0.5	-0.416613	TRUE	FALSE	4;5	-0.38809783811390564;-0.4451289383622573	0.4464842295856429;0.003725139590383788
ASK10	1	0	0	0.06647	TRUE	FALSE	4	0.06647001444738464	0.6896048227348736
ASN1	3	3	1	-0.709055	TRUE	FALSE	6;6;4	-0.5602633245305322;-0.7495416114267182;-0.8173590950502008	7.993007957306839e-05;1.7169060389548103e-05;0.025552724840248797
ASN2	4	3	0.75	-0.421213	FALSE	FALSE	6;6;4;6	-0.7464247593190071;-0.5472702135037866;0.08947656408068899;-0.4806351166259266	2.082295714457137e-05;2.5488931173190764e-05;0.7323772434115479;0.001728322913874234
ASP1	4	4	1	-0.756614	TRUE	TRUE	3;6;6;6	-0.641436550274897;-0.8765455330427115;-0.723874019678358;-0.7846018847007401	0.02665677159411622;3.3342880886222605e-06;5.355544215938314e-05;7.616857687605869e-05
AST1	1	1	1	0.445789	TRUE	FALSE	4	0.4457894098864348	0.010370414575227126
ATG20	1	1	1	0.531867	TRUE	FALSE	6	0.5318669210816859	0.0076195365054820075
ATG21	1	1	1	0.262408	TRUE	FALSE	6	0.26240837924713944	0.025606552845571597
ATG3	1	0	0	0.334276	TRUE	FALSE	6	0.3342755229328983	0.1951652578603506
ATH1	2	2	1	1.49167	TRUE	TRUE	3;4	1.342613168382234;1.640734262763087	0.001069562208219088;0.005806650969073218
ATP1	6	6	1	0.945218	TRUE	TRUE	4;5;6;6;6;6	1.1057784276888363;0.8334657953081178;0.861227000842025;0.9734398806233411;0.8012273638307887;1.0961711624229415	0.0021501339082994194;0.0002430352869943987;3.9610039505446124e-05;2.886006514048399e-06;3.645484283398195e-06;7.62956403545125e-06
ATP11	3	1	0.333333	0.215397	TRUE	FALSE	4;5;6	0.3623527868792638;0.16588660146446096;0.11795199042801358	0.046693399889426314;0.08260210121561246;0.05774372956852291
ATP14	2	2	1	0.667712	TRUE	FALSE	6;6	0.5967271023048479;0.7386976390778118	6.030126520485649e-05;3.001401757170452e-06
ATP15	2	2	1	0.593338	TRUE	FALSE	6;6	0.6403880761011183;0.5462872831311618	2.2275471957381683e-05;6.13629614419548e-05
ATP17	3	3	1	0.94324	TRUE	TRUE	6;5;6	0.9352746475035807;0.9269013727324513;0.9675445129038804	3.6048237116906626e-05;0.00011517521767941794;7.751399217628103e-06
ATP19	1	1	1	1.01484	TRUE	TRUE	6	1.014841224700043	0.00012707873521106844
ATP2	7	7	1	0.817418	TRUE	TRUE	6;6;6;6;4;6;6	0.7582700256446318;0.998378055223174;0.9035106567853293;0.6588689154171108;0.7904366891424248;0.6479289083126363;0.9645343863786409	1.8705168215574051e-06;2.987408971058396e-05;1.7181131596032472e-05;0.0002691426491401281;0.006271290747632712;0.00022702553595080595;3.001401757170452e-06
ATP20	1	1	1	0.724637	TRUE	FALSE	6	0.7246367440285789	9.881053586255183e-05
ATP3	5	5	1	0.754874	TRUE	TRUE	6;5;4;6;5	0.6229701072691717;0.8462301581694911;0.6985245901136223;1.0990595137650807;0.5075860133833312	3.1001353021706414e-05;0.00013084728743510086;0.0012658513511597243;1.510445566746507e-06;0.008588547311558555
ATP4	7	7	1	0.796429	TRUE	TRUE	6;6;6;5;6;6;4	0.9280391147870712;0.6445101829380337;0.6652457839182004;0.7106066392886017;0.9176549833554817;0.8699901138147705;0.8389566753062297	1.4873037884208328e-05;0.0036226389830882034;3.001401757170452e-06;0.008959600713980697;7.5964896049715595e-06;5.909340090825705e-05;0.0007608558867184524
ATP5	5	5	1	0.792682	TRUE	TRUE	6;6;6;5;3	1.0106275988734041;0.5339463876029937;0.6886117924551682;1.051732951108464;0.6784901537326623	1.3030710939031965e-05;2.2231385550126626e-05;4.736136110595332e-06;0.00021148327708938073;0.006229590832126824
ATP7	2	2	1	0.553681	TRUE	FALSE	6;6	0.2561498737689667;0.8512123889462325	7.62956403545125e-06;1.85675936976327e-05
ATX1	1	1	1	-0.458979	TRUE	FALSE	4	-0.45897859787406126	0.011173949855965476
AYR1	1	1	1	0.547107	TRUE	FALSE	3	0.5471070979669445	0.002851072214603052
BAR1	2	2	1	-0.703045	TRUE	FALSE	5;4	-0.5905064885263132;-0.8155842642109032	0.003070595040721269;7.480981552060375e-05
BAT1	3	3	1	-0.483646	TRUE	FALSE	5;4;3	-0.33073905392043;-0.524420678954363;-0.5957771340764069	0.01210724541623097;0.020258112525973333;0.02879641688493104
BAT2	2	2	1	0.743964	TRUE	FALSE	4;3	0.8109141141877868;0.677014102170282	0.0010084599542257077;0.027583715151975476
BBC1	7	7	1	0.347277	TRUE	FALSE	6;6;3;6;6;6;5	0.330976223379028;0.2830173493398568;0.311327471455272;0.24186825739632475;0.4675878196028769;0.538521629886769;0.25763793350165587	0.003061477754634615;0.00025417657286552346;0.023523483924384636;0.009341407740785738;0.00012026903797541561;0.00012081510440679042;0.02029928647572315
BCH1	1	0	0	-0.16085	TRUE	FALSE	3	-0.16084992913900029	0.2113002936243625
BCS1	1	0	0	0.601962	TRUE	FALSE	3	0.6019621416996835	0.22171282863591002
BCY1	6	5	0.833333	0.547611	TRUE	FALSE	3;4;6;6;6;6	0.5392512796025948;0.6596412484332186;0.598859780838813;0.5221250937316972;0.5323947928703769;0.43339319346164884	0.05798309015099081;0.01769207236558067;1.0126250902208829e-05;3.891339502729074e-06;0.006803798343166022;0.029799331981636087
BDH1	4	4	1	0.828919	TRUE	TRUE	6;6;4;5	0.20417474361300425;0.6101892262746555;1.6414427332146233;0.859870501620557	0.0006656323768798825;0.0001540221197613708;0.0001092111943966157;0.008350392289720109
BEM1	2	0	0	0.2717	TRUE	FALSE	6;3	0.23389997932572484;0.3094995958972065	0.059992499799721107;0.09289942417260505
BEM3	1	0	0	-0.139039	TRUE	FALSE	3	-0.139038823858209	0.19425700558108633
BFR1	11	8	0.727273	-0.141832	FALSE	FALSE	5;6;6;6;5;3;6;6;6;6;6	-0.35560362141489704;0.7225538821963557;-0.3773268419349737;-0.320571133310113;-0.1998213930586479;-0.06006444842450964;-0.302114034426975;-0.27617597398467236;-0.3431848609641982;0.216055036594421;-0.26389317101337373	0.015659137449043837;8.44291895013205e-05;0.09157245031535634;0.003039098542060151;0.05776942287646979;0.47503961809078493;0.0002596337866579293;0.00010379055034504125;0.006752870142577222;0.0002903636010988311;0.0005485995760261773
BFR2	1	1	1	-0.513771	TRUE	FALSE	6	-0.5137713147733955	0.004767705259411092
BGL2	4	4	1	0.216021	TRUE	FALSE	6;6;6;6	0.3756549526919292;0.10015113908040571;0.26489282402192227;0.12338546043036096	9.335931943514289e-06;0.013408000329215035;0.0008681061933028688;0.013430109063061264
BIO2	1	1	1	2.11208	TRUE	TRUE	6	2.112076441608885	1.8705168215574051e-06
BMH1	1	0	0	-0.0199583	TRUE	FALSE	6	-0.01995825341483559	0.23313541344079539
BMH2	1	1	1	0.29602	TRUE	FALSE	5	0.2960199803389376	0.00219094627340154
BMS1	1	0	0	-0.285392	TRUE	FALSE	3	-0.2853920873100316	0.12767298041039915
BNA1	3	3	1	0.479493	TRUE	FALSE	6;6;5	0.34104066875790967;0.7949629330863166;0.302476628225571	0.0031351869715469985;2.607283862182614e-05;0.023442731905154758
BNA3	4	2	0.5	-0.0787009	FALSE	FALSE	4;6;6;5	-0.00844149854391271;-0.16280108733659554;0.06782210550643447;-0.21138313654587598	0.9793830905872014;0.00520720541940761;0.09973236747777231;0.011626817578706133
BNA6	1	1	1	0.206293	TRUE	FALSE	6	0.20629263201712886	0.04063311089230452
BNI5	1	0	0	-0.264701	TRUE	FALSE	5	-0.2647013673940856	0.14982590591852252
BRE1	2	0	0	-0.0216699	FALSE	FALSE	6;4	-0.1418785554551804;0.09853883726428517	0.24787690868081655;0.5581217299600794
BRO1	1	0	0	-0.0929725	TRUE	FALSE	5	-0.09297248695274708	0.3674475658255219
BRR2	1	0	0	0.1557	TRUE	FALSE	4	0.15569954258582197	0.6928359120611702
BSP1	1	0	0	-0.19736	TRUE	FALSE	3	-0.19736042743220356	0.7114723611099576
BUD13	1	0	0	0.0246967	TRUE	FALSE	4	0.02469672435683294	0.6166149239088435
BUD21	1	1	1	-0.721471	TRUE	FALSE	4	-0.7214710606356243	0.040631470211264065
BUD6	1	0	0	-0.027425	TRUE	FALSE	5	-0.027425034979064695	0.7856097160957989
BUG1	2	1	0.5	0.271891	TRUE	FALSE	6;5	0.04861511733673261;0.4951670638963822	0.5848810075280085;0.007804697827972967
BYE1	1	1	1	0.538267	TRUE	FALSE	3	0.5382665929323959	0.0018197101737546383
BZZ1	1	1	1	0.223323	TRUE	FALSE	6	0.22332271973909115	0.0442826470830129
CAB2	1	0	0	0.0154535	TRUE	FALSE	5	0.015453523519685526	0.8755844066731235
CAB3	1	0	0	0.212557	TRUE	FALSE	4	0.21255700536333455	0.06088208646359235
CAB4	1	0	0	0.204341	TRUE	FALSE	6	0.20434135048513175	0.17717299197701644
CAF16	1	0	0	-0.0836446	TRUE	FALSE	4	-0.0836445522784132	0.7525314710492794
CAJ1	1	1	1	0.238215	TRUE	FALSE	6	0.2382148309990409	0.0004647077232849005
CAM1	2	1	0.5	0.293101	TRUE	FALSE	5;5	0.2732696525713397;0.3129328184485692	0.07663031416040687;0.005592309412041935
CAP1	3	0	0	0.0159428	FALSE	FALSE	4;6;3	0.07307884979211965;0.10333943867727437;-0.1285897410392437	0.20187209406650297;0.05450819515567228;0.9273467073012766
CAP2	1	0	0	0.346752	TRUE	FALSE	3	0.3467519394701645	0.1251430751623677
CBF1	2	2	1	0.256255	TRUE	FALSE	6;6	0.20025237950152946;0.31225670142732487	0.0002462128669956849;0.005475943829457228
CBF5	1	1	1	-0.324764	TRUE	FALSE	6	-0.32476384640487677	0.0028494467447224736
CBP3	1	1	1	0.277534	TRUE	FALSE	6	0.27753363922065566	0.006500639491637735
CBR1	5	3	0.6	-0.0543906	FALSE	FALSE	6;5;6;4;6	0.42476048487183593;-0.0004063382215385245;-0.5395800814743609;0.04645256720156931;-0.2031793961643497	0.006177821975904192;0.6880069838341489;0.0001574012649475876;0.33479630829866236;0.0006066509750424639
CCC1	1	1	1	0.536898	TRUE	FALSE	6	0.5368979164860391	0.0006640176286011674
CCP1	7	6	0.857143	0.780882	TRUE	TRUE	6;6;4;6;6;4;6	0.8215711721262104;0.6604745856624187;0.6951645759840857;0.8981755365905206;0.8904993274907864;0.5716583684148511;0.9286325455692537	2.292899105798052e-05;0.00010397156190003198;0.06882894937442104;9.932177874540608e-06;2.5769053216660164e-05;0.0005168718158293583;1.573870224871076e-05
CCR4	1	0	0	0.187258	TRUE	FALSE	5	0.1872575128747485	0.0503724248466221
CCS1	1	0	0	-0.0858962	TRUE	FALSE	6	-0.08589624699193646	0.16675841409519615
CCT2	3	3	1	-0.512212	TRUE	FALSE	6;6;6	-0.42213289141496024;-0.5962919486729897;-0.5182102315621642	5.4161931723388504e-05;5.3757452946541555e-05;0.0017532853721232923
CCT3	3	2	0.666667	-0.386931	TRUE	FALSE	6;4;6	-0.28590492996459194;-0.3313316335773504;-0.5435559788338482	0.003039098542060151;0.10036127280574585;0.0023770636960841578
CCT4	2	1	0.5	-0.37385	TRUE	FALSE	6;3	-0.2612866097791008;-0.48641374996911213	0.006217092921318254;0.11512263228850388
CCT5	5	5	1	-0.497107	TRUE	FALSE	6;6;6;5;4	-0.5884573389810448;-0.40007665896839095;-0.4847051093391942;-0.4124250435354086;-0.5998712238812631	8.356748000507252e-05;0.00020567925406132748;0.006551499222231153;0.0024948403709890584;0.02728429061782817
CCT6	2	1	0.5	-0.248963	FALSE	FALSE	5;5	0.04965054960532289;-0.5475761510729994	0.30125246330454214;0.0009976034911045324
CCT7	5	5	1	-0.321257	TRUE	FALSE	6;6;6;6;6	-0.2674038751546357;-0.19538932794939123;-0.31617358229222703;-0.44714745602311534;-0.38017179332646717	0.0419436272177431;0.04580380038329934;0.0005032004974391648;0.007706531948007683;3.5566123896838926e-05
CCT8	10	7	0.7	-0.428931	TRUE	FALSE	3;4;3;5;6;5;5;5;6;3	-0.38414514630625246;-0.838677263404018;-0.6009680059182936;-0.3662822383134472;-0.4362265649020852;-0.5134268006853517;-0.03334585722968765;-0.6896319304757518;-0.19457987754385594;-0.23202306169546386	0.005522871489963929;0.0032336073990867657;0.11856683406288714;0.0036282012891687364;0.0006993768205981937;0.0022602111601466514;0.5425993152201538;0.010919561378082667;0.011515604270037911;0.07733359682859317
CDC10	2	1	0.5	0.0805155	FALSE	FALSE	6;6	-0.025228168101056256;0.1862591119548203	0.553714537080086;0.009864644598508217
CDC11	1	0	0	-0.0668474	TRUE	FALSE	6	-0.06684744521600253	0.09351364903167085
CDC12	3	2	0.666667	-0.030528	FALSE	FALSE	6;6;6	0.1329108674140971;0.004303749607399338;-0.22879857029621703	0.007377203641718647;0.7598120047731437;0.0013594195712137542
CDC19	9	9	1	-0.23437	FALSE	FALSE	6;6;6;6;6;6;6;6;6	0.1625564436868931;-0.1327008022031373;-0.28743336478244375;-0.39036068296276394;-0.17322242372407753;-0.25979476090435255;-0.5716069472563394;-0.20609847434593165;-0.25066997671408825	0.005002243535045014;0.0023536280061901087;2.032609966659504e-05;0.0005060715032027814;0.029504163673971708;7.795587421669394e-05;0.00018268980787874815;0.001128231257032945;0.004246005242381178
CDC25	2	1	0.5	-0.0895654	FALSE	FALSE	5;6	0.34982505487757454;-0.5289558203081955	0.052557362462695836;9.27539908291922e-05
CDC28	2	0	0	0.153199	FALSE	FALSE	3;6	0.30706057655400726;-0.0006632178393016948	0.1693365015403863;0.6549123701594841
CDC3	6	5	0.833333	-0.605383	TRUE	FALSE	6;6;6;3;6;5	-0.44610436589270336;-0.4502769367777071;-0.40180561924359814;-1.063627019935348;-0.6547426672974022;-0.6157430031937885	0.0004929674647181258;0.003758728222798867;3.860821624945496e-05;0.05946389953954131;0.0002871048561839965;0.0019432192653031977
CDC31	1	0	0	0.0543365	TRUE	FALSE	6	0.05433652825494492	0.20086913871720977
CDC33	3	3	1	-0.505082	TRUE	FALSE	6;6;6	-0.4749999531217947;-0.5800871492160327;-0.46015985850205365	3.749898350120367e-05;0.0008576704557925806;1.161232714087996e-05
CDC34	1	0	0	0.655593	TRUE	FALSE	3	0.6555925798899815	0.2627504232117609
CDC37	5	3	0.6	0.223416	TRUE	FALSE	6;5;6;3;6	0.2209956964916755;0.26378659413115135;0.20556769355484886;0.17526897912207776;0.2514588808589344	0.0002530605144695115;0.04594575977210002;0.08747811840214222;0.2715027864168926;0.00016474217543426616
CDC48	13	6	0.461538	0.134419	FALSE	FALSE	6;6;6;6;6;6;6;4;5;6;3;6;6	0.12864124191156645;-0.03161115400787353;0.42469624662027683;-0.13909455453518726;0.3149782518851848;0.24174852894850607;-0.13622903524737207;-0.022916586908618912;0.21812210622670736;0.20967391914026023;0.29195631621353796;0.16410875242486828;0.08336768370463717	0.025300346424665682;0.6987507236537074;0.0012676836980148635;0.14435363249851155;0.0003101649529340861;0.0002747150229580749;0.8666725830843632;0.8396390356268947;0.2589006884091466;0.0049950013727102;0.45065557104467663;0.007438813021741962;0.736768128919417
CDC55	2	1	0.5	0.210492	FALSE	FALSE	5;6	-0.058348351478993844;0.47933136024544876	0.5480503255608589;0.0024287295239777246
CDC60	11	9	0.818182	-0.58005	TRUE	FALSE	4;4;6;6;5;6;6;6;6;6;6	-0.5692527410550677;-0.33037521663611785;-0.6363642097171076;-0.5655196560630993;-0.08744107080336015;-0.48378597345374297;-0.7703804657410736;-0.8557336995971325;-0.646095847093598;-0.6462154288829428;-0.7893833696940677	0.011764971322603533;0.06925134805994881;2.886006514048399e-06;0.00012112957375839583;0.30402470028943973;6.326776663540471e-05;2.886006514048399e-06;6.594003589865366e-06;4.624864616591782e-06;3.114857780231768e-05;1.3624054321375576e-05
CDC73	1	1	1	-0.0912678	TRUE	FALSE	6	-0.09126784702148383	0.038616640584203756
CDC9	1	1	1	-0.281395	TRUE	FALSE	6	-0.2813950430856654	0.002389565676338468
CDD1	1	0	0	0.238637	TRUE	FALSE	3	0.23863745825759686	0.05096493240306924
CDS1	1	1	1	-0.181888	TRUE	FALSE	6	-0.18188755883218813	0.0006864353461283998
CET1	3	2	0.666667	0.288859	TRUE	FALSE	3;6;6	0.3885473560725958;0.03113699625283939;0.4468921597239238	0.00952014249036726;0.9981827437792148;0.006584560721608005
CHC1	9	4	0.444444	0.170961	FALSE	FALSE	4;6;5;4;6;3;6;6;4	0.08438934732032874;0.20283578493724147;0.38032952012264226;0.5455812685566153;0.17836325530395386;0.16556752026491742;-0.21396989021739365;0.02743483174310071;0.16811463594329543	0.23679118762655355;0.002712204391872908;0.1438099936943911;0.0037410272837010653;0.05556948019552324;0.7586640640454192;0.04642674577693936;0.8371034554927597;0.03658143928367163
CHO1	1	1	1	0.319015	TRUE	FALSE	6	0.3190152316498067	0.006505596353630316
CHS5	3	1	0.333333	-0.0873168	FALSE	FALSE	6;5;6	-0.11073524267561463;0.02709401889499279;-0.17830924515881075	0.08622238609045789;0.44501494192901525;0.011244409987452821
CIR1	4	2	0.5	-0.108884	TRUE	FALSE	4;6;6;6	-0.07204322339116466;-0.019339399315769966;-0.11145316306737169;-0.23270145552365828	0.6272220498473149;0.8847013177016213;0.02641794256186418;0.0050369054390866355
CIR2	1	0	0	0.0671486	TRUE	FALSE	6	0.06714863348006338	0.30402470028943973
CIS3	1	0	0	0.0162326	TRUE	FALSE	3	0.016232649226388944	0.5480868122992058
CIT1	6	6	1	1.53171	TRUE	TRUE	6;6;6;6;6;4	1.5259994092973161;1.6862739857079347;1.4328965345585476;1.4655624183145033;1.614697948838384;1.4648093271608191	1.5970289978350842e-06;8.440949429530435e-05;7.163343595585948e-06;1.0567611860271774e-05;6.327836653344181e-06;0.0006147970796639657
CIT2	4	4	1	1.69988	TRUE	TRUE	6;4;6;6	1.8798067681444968;1.9045406497662825;2.0841731063665065;0.9309866701020153	1.066781344292892e-05;0.0006671573288599581;8.423441632939199e-06;2.5417619243874413e-05
CKA1	1	0	0	0.138609	TRUE	FALSE	3	0.13860900086174413	0.855675858562177
CKA2	2	0	0	0.24457	TRUE	FALSE	5;4	0.05654130567427271;0.4325978750982402	0.4766045040268517;0.0781196399926577
CKI1	2	1	0.5	-0.0553461	FALSE	FALSE	6;6	0.03310181393329758;-0.14379397346658623	0.23276422813767317;0.0021393562270573953
CLC1	4	2	0.5	0.251682	TRUE	FALSE	6;5;4;6	0.6181636827073793;0.024081198799885864;0.20556989913354218;0.15891504490403552	3.725731463581071e-05;0.5092198981938147;0.05824819287888467;0.015605399309189808
CLU1	8	2	0.25	-0.133079	FALSE	FALSE	6;6;4;3;5;5;4;3	-0.11407877067117148;-0.10054188849810802;-0.16487088026014068;-0.07492338962794542;-0.39352467640610617;-0.3080476228469558;0.12697645489461262;-0.035622334907520876	0.23080058776286136;0.17808211589499398;0.07876058407684207;0.21251736500665228;0.008464549411612763;0.007454563544789464;0.10244631489226906;0.6095256324560921
CMC2	1	1	1	0.466379	TRUE	FALSE	5	0.466379210692893	0.0009094530627125511
CMD1	3	3	1	0.126484	TRUE	FALSE	6;6;6	0.1402793659212333;0.08020947864864056;0.15896251172408105	0.0162513220267143;0.01942671461596153;0.027357645454335874
CMK1	3	2	0.666667	0.759831	TRUE	TRUE	4;3;5	0.28933225243801436;0.9134176880092437;1.0767420078594172	0.14407721187115544;0.0011110367429841357;0.007065500523791347
CMK2	1	1	1	0.831916	TRUE	TRUE	6	0.8319158956889664	0.00013101719107340976
CMP2	2	0	0	-0.10302	FALSE	FALSE	6;5	-0.22635775411406592;0.02031810739587409	0.2941682192202545;0.6089330706906523
CNA1	1	1	1	0.167376	TRUE	FALSE	6	0.16737611437624692	0.028600144951024815
CNB1	2	0	0	-0.11656	TRUE	FALSE	5;6	-0.22650973875281105;-0.006610670338003309	0.0876301988336306;0.437721813351575
CNS1	2	1	0.5	-0.372549	TRUE	FALSE	4;4	-0.23948780773764533;-0.5056106558111593	0.10019672545318614;0.0019753432901346937
COA1	1	1	1	0.62789	TRUE	FALSE	6	0.6278898147758681	1.7181131596032472e-05
COA4	1	0	0	0.087658	TRUE	FALSE	5	0.08765804606303003	0.3686200950584819
COF1	3	3	1	0.107021	FALSE	FALSE	6;6;6	-0.15134747561658235;0.07949768417572246;0.39291190394176895	0.0005032723391644792;0.000978993974700859;0.0014632450967374398
COG6	1	0	0	0.0103699	TRUE	FALSE	3	0.010369924299422083	0.7152751404445857
COP1	3	0	0	-0.132653	TRUE	FALSE	3;4;5	-0.24738050828949334;-0.06695926808721088;-0.08361881522523563	0.3966104205663368;0.21686917147143095;0.10026035581457407
COQ5	1	0	0	-0.0391669	TRUE	FALSE	3	-0.03916686613310661	0.8490049017400642
COQ9	2	1	0.5	0.181432	TRUE	FALSE	4;6	0.14359268387500854;0.21927085779686245	0.14536554918259584;0.014511548276668795
COR1	5	5	1	0.615256	TRUE	FALSE	6;6;6;6;6	0.7046781218226086;0.5481660952131852;0.7949049370142551;0.400742049401833;0.6277912427891318	3.506113462626224e-05;4.687909402101227e-05;0.00025691519819554074;0.008960387613534978;9.116471170859428e-05
COX2	1	1	1	0.535345	TRUE	FALSE	5	0.5353450638005851	0.013763829933248505
COX20	1	0	0	0.307914	TRUE	FALSE	3	0.3079138038223231	0.20005629668987046
COX4	2	2	1	0.624112	TRUE	FALSE	6;6	0.46038193754466855;0.7878416794117405	5.466288748298051e-05;2.2315134307383976e-05
COX5A	1	1	1	0.826077	TRUE	TRUE	6	0.8260774718172662	2.0724735158293992e-05
COX5B	3	2	0.666667	0.435091	TRUE	FALSE	6;3;3	0.20840917148760302;0.6042316912933152;0.4926312225137613	0.019511821483176553;0.0436744299369681;0.26677032827433284
COX6	1	1	1	0.856158	TRUE	TRUE	4	0.8561576963747216	0.0012685872746285754
COX8	1	1	1	0.832581	TRUE	TRUE	6	0.8325811561535144	3.2810276300921466e-05
COX9	1	1	1	0.896115	TRUE	TRUE	6	0.896114761449645	0.0004801667666176901
COY1	3	1	0.333333	0.0276976	FALSE	FALSE	4;6;6	0.11644210570566459;-0.23681823390423803;0.2034689342500198	0.23669287789365345;0.0028693795333795944;0.07434852489307413
CPA2	8	6	0.75	-0.500586	TRUE	FALSE	4;4;5;3;4;5;4;5	-0.5845853759356481;-0.5814155429501946;-0.22526947655537372;-0.48516994284046167;-0.3810972646408456;-0.8841363054618179;-0.35148405890160983;-0.5115261713693089	0.0005599714651795675;0.04151423657747149;0.09836818930183572;0.08197286964641809;0.03059423126347221;0.0007645409529985057;0.026877312730253053;0.0031239504809941815
CPR1	3	3	1	0.84963	TRUE	TRUE	6;6;6	1.80773278211221;0.3812552953568827;0.35990224475030286	1.0567611860271774e-05;0.00012808250868202436;5.564334260850247e-06
CPR3	4	2	0.5	0.270552	TRUE	FALSE	6;4;3;6	0.18544323406663016;0.037603192244743705;0.37019682285049693;0.4889646523381913	0.0010834568621967014;0.47503961809078493;0.06663106979386887;2.1736205360064552e-05
CPR5	2	0	0	0.0217495	FALSE	FALSE	5;6	-0.038370997980787566;0.0818700247527768	0.922289060728975;0.06741303304725997
CPR6	5	4	0.8	0.49897	TRUE	FALSE	4;3;6;6;6	0.5544224722649336;0.2878126280631068;0.5165073254186746;0.4523558882804551;0.6837492054805725	0.007801493011922155;0.23875067134357092;0.0001486170131391836;0.004658713613196042;9.178056795232854e-05
CPR7	1	0	0	-0.126589	TRUE	FALSE	3	-0.12658946683974173	0.42102359367952813
CPS1	5	4	0.8	-0.0971583	FALSE	FALSE	6;6;6;5;4	-0.2837545987808552;-0.12873346889553566;-0.1330101309286467;0.25573351606676115;-0.19602672938453303	0.0001948484214864831;0.023032101156642615;0.01885393243736359;0.015253949696728693;0.10024233576371351
CRH1	1	0	0	0.0934467	TRUE	FALSE	6	0.09344673149118553	0.43213248704860396
CRM1	1	0	0	0.025593	TRUE	FALSE	3	0.025592955766619508	0.9753756375510753
CRN1	10	7	0.7	-0.350479	FALSE	FALSE	4;4;6;6;3;5;6;3;6;6	0.030798048420475597;-0.3460951606462065;-0.22090793089632077;-0.3562990829796452;-0.08915925904303802;-0.3069508562192852;-0.5285463480859891;-0.7645642707966417;-0.28782255885340036;-0.6352387817246805	0.38593376032798166;0.03298093249481196;0.020942147479524106;0.03924187789703417;0.9466609170084432;0.008028310444020052;0.02587672107484028;0.06367981651829191;0.017035990288411497;0.000146119637705447
CRP1	4	3	0.75	0.00223949	FALSE	FALSE	5;6;6;4	-0.08636011520536713;-0.2972969950983665;0.408873230769228;-0.016258149190622025	0.047370492956012145;0.0004693787024633511;0.000112597741309571;0.5143428438171584
CSL4	1	0	0	-0.40619	TRUE	FALSE	3	-0.40618991009517286	0.09988359132058627
CSM1	1	0	0	-0.528481	TRUE	FALSE	4	-0.5284814944873807	0.05164142424189417
CSR1	2	1	0.5	0.173644	FALSE	FALSE	3;6	-0.08008264730042812;0.4273712426122638	0.8914936109165293;0.01538931144993645
CST6	2	2	1	0.678368	TRUE	FALSE	6;5	0.6531087952517471;0.7036281494309639	0.0006410272611672602;0.0009133796351963659
CTF4	1	1	1	-0.213903	TRUE	FALSE	3	-0.21390306633408462	0.02686596576456538
CTO1	1	0	0	0.0448188	TRUE	FALSE	4	0.044818778918954444	0.7001925176308319
CTT1	3	3	1	2.44051	TRUE	TRUE	5;4;3	2.874117764998998;1.1321736923651944;3.3152247300423174	1.60398244042075e-05;0.0034072307442031317;0.0019432192653031977
CUE5	3	3	1	0.485344	TRUE	FALSE	5;6;6	0.6907204821394074;0.24253034696132536;0.5227815655686041	7.795587421669394e-05;0.0008058030576160595;9.074398534228707e-05
CWC15	1	1	1	0.990688	TRUE	TRUE	3	0.9906879175820889	0.013248192796492803
CWH41	1	0	0	-0.2007	TRUE	FALSE	3	-0.20070005346172626	0.23220412702485363
CWH43	1	0	0	-0.103812	TRUE	FALSE	6	-0.10381168074863148	0.3539241515314976
CYB2	1	1	1	1.75442	TRUE	TRUE	4	1.7544192443392155	0.0005247427261880621
CYC3	1	1	1	0.536718	TRUE	FALSE	6	0.5367175803301161	9.906742603713402e-05
CYC8	1	1	1	-0.247802	TRUE	FALSE	6	-0.24780183870141453	0.0007848773638958065
CYM1	1	1	1	0.309713	TRUE	FALSE	5	0.3097131179078566	0.028254538687410426
CYR1	1	0	0	-0.340292	TRUE	FALSE	3	-0.3402915668206817	0.09914485458285127
CYS3	2	2	1	-0.627302	TRUE	FALSE	6;6	-0.6325153794266923;-0.622089493474938	1.2314556956087406e-05;2.0453948157913157e-05
CYS4	10	9	0.9	-0.349315	FALSE	FALSE	4;6;6;6;6;6;6;6;6;6	-0.8005871445777182;-0.22774878998096176;-0.30003814065026035;-0.3495178199245342;-0.3760325485503948;0.27188790745388414;-0.18339328811628902;-0.6258016057073454;-0.6090619630217667;-0.29285831912865823	0.09289942417260505;0.010285879762769425;1.926491946066562e-05;7.391983025301519e-05;0.00010964875581105353;0.0004931925668344281;0.002794439721413159;6.45766231830593e-06;2.5498738612222137e-05;1.3884910654660192e-05
CYT1	1	1	1	0.542838	TRUE	FALSE	5	0.5428376303972471	0.019261640151268085
DAD2	1	0	0	-0.111936	TRUE	FALSE	5	-0.11193563328158435	0.24199010016234182
DAK1	13	10	0.769231	0.431594	FALSE	FALSE	6;6;4;6;6;3;3;6;4;6;5;6;6	0.8157941494236356;0.6035588024374019;0.6071365488829497;0.3465194744210358;0.6502407225129136;0.5086431687002283;-0.5843101721243912;0.5061612699965278;0.528187994851509;0.7608967186137305;0.29940234107447067;0.2166776310163559;0.3518138909920845	9.155040309938792e-05;0.00011845900707777532;0.0299949631679648;0.0006394040087159054;9.14363815732681e-05;0.06817088660882571;0.4082984699582764;3.5566123896838926e-05;0.045610720981175704;0.0001517099230693889;0.06065882840273627;0.015605399309189808;0.0002570902395421813
DAL3	4	3	0.75	-0.354152	FALSE	FALSE	6;4;4;6	0.09062775992893114;-0.830702063921946;-0.33994638524648424;-0.33658617322120243	0.10065131932593337;0.0029337922749982895;0.017655858475866728;0.00240529530362677
DAL7	2	2	1	-1.15463	TRUE	TRUE	5;4	-1.046680364447666;-1.262581537168508	0.0001655513188755784;0.00480236691640005
DAP1	1	1	1	0.96256	TRUE	TRUE	6	0.9625602467353374	1.5468521225802694e-05
DAS2	1	1	1	-1.04801	TRUE	TRUE	3	-1.0480085984396157	0.008819379781450405
DBP1	1	1	1	1.59182	TRUE	TRUE	4	1.5918158521778842	0.000345281619374973
DBP2	2	2	1	-1.88786	TRUE	TRUE	6;6	-1.7136805450293187;-2.0620390905916444	2.4358589856257418e-05;7.747635884884757e-05
DBP3	2	2	1	-0.872094	TRUE	TRUE	3;6	-0.9115216278994668;-0.832667229382238	0.039498050025120655;1.2935194984123935e-05
DBP5	8	6	0.75	-0.227921	FALSE	FALSE	6;5;6;5;5;6;5;4	-0.18210813769469614;-0.18690210130933865;-0.3599935727892809;-0.28755943397953165;-0.2982395389014421;-0.2539559042614447;0.04208904977578004;-0.2966953459259505	0.0013167235935547185;0.12080981313756066;0.0005350828013564526;0.006650148117443386;0.013763829933248505;0.00013120250496558085;0.9734780914434502;0.013195273034452733
DCG1	2	1	0.5	-0.819911	TRUE	TRUE	3;6	-0.5514010500476089;-1.0884205746079143	0.1794248817072072;0.0002587965230606516
DCP2	2	1	0.5	0.208218	TRUE	FALSE	5;4	0.38058521950106383;0.03585033552732553	0.011102418487652052;0.838376685348251
DCS1	5	5	1	0.918528	TRUE	TRUE	6;6;4;6;6	0.6978896086687275;1.1076193181856921;0.7130333396468134;1.1065632473430969;0.9675361095483409	6.326776663540471e-05;7.989350099196494e-05;0.033201595916589006;1.2731360673974655e-05;2.886006514048399e-06
DCS2	1	1	1	1.17434	TRUE	TRUE	5	1.1743383831248326	0.00021356870301736646
DDP1	1	1	1	0.407065	TRUE	FALSE	4	0.4070647341554157	0.015911666215320086
DDR48	4	3	0.75	0.403076	FALSE	FALSE	6;6;6;5	0.5374324385584883;0.6039145696622136;0.7513092643916813;-0.28035041916517284	9.828304392786882e-05;2.3739037584506478e-05;0.002064101363514005;0.09301815495589359
DED1	3	3	1	-0.762039	TRUE	TRUE	6;6;6	-0.7123470057774797;-0.6591571528879334;-0.9146134819255629	0.0006717040559645248;0.00016376542219935256;0.0005275173956245374
DED81	8	8	1	-0.538904	TRUE	FALSE	6;6;4;5;6;5;6;6	-0.6203411407155246;-0.6545004979160212;-0.30262428754067394;-0.5781223206003001;-0.6286884346394612;-0.35780826249742465;-0.6371369613429514;-0.5320080942795163	1.0131528876972134e-05;0.00010549432365610562;0.03666020797017066;0.001725163037178698;0.00015050887853802473;0.0015499820629028417;0.00015734851455818295;0.00010957370982780782
DEF1	2	1	0.5	-0.242784	TRUE	FALSE	6;4	-0.3518224593732352;-0.13374627263340147	2.5378508432831484e-05;0.27923677614683196
DHH1	2	2	1	-0.0685584	TRUE	FALSE	5;6	-0.04528438802527507;-0.09183245214420874	0.031496825221163004;0.02815120039215972
DIC1	1	0	0	0.370943	TRUE	FALSE	3	0.3709432494984078	0.14451844743830816
DID2	1	0	0	0.520968	TRUE	FALSE	3	0.5209684723081179	0.15154091515655324
DID4	1	1	1	0.243987	TRUE	FALSE	4	0.24398697010284054	0.022673306533440026
DIG1	3	1	0.333333	-0.356171	TRUE	FALSE	5;6;6	-0.3840311326001718;-0.44265060540289325;-0.2418325390214627	0.6093557483161738;0.006570615364047377;0.07757947966891289
DIM1	1	0	0	-1.11143	TRUE	FALSE	5	-1.111433304954617	0.15914642063316445
DIS3	1	0	0	-0.214072	TRUE	FALSE	5	-0.21407201269396076	0.05468958290976625
DLD1	6	6	1	0.705626	TRUE	FALSE	4;4;3;3;6;4	0.9175293793485941;0.7491247222676134;0.6079007305667669;0.5526794929438573;0.7739612349127563;0.632562108870582	0.006584560721608005;0.002800650612204852;0.026799566339512967;0.030516168587889705;4.0288575319650005e-05;0.004562568477570551
DLD2	1	0	0	0.0351768	TRUE	FALSE	6	0.035176827325711583	0.270847991534306
DLD3	6	4	0.666667	-0.723197	TRUE	FALSE	4;6;3;6;6;5	-0.43575324978637253;-0.503847506341028;-0.983663361074431;-0.7440242992192575;-0.8124538394571492;-0.8594401045115874	0.05197246347751834;6.983088995195454e-05;0.0732022474853994;0.00012026903797541561;0.001883060306721031;0.0017168406707175246
DNM1	2	1	0.5	0.114377	FALSE	FALSE	6;6	-0.10646799888917347;0.3352219485986765	0.43906526640981586;0.0005605871864821835
DOA1	1	1	1	0.169441	TRUE	FALSE	6	0.1694412062465379	0.03364048834596487
DOS2	1	0	0	0.0432003	TRUE	FALSE	3	0.04320029375563749	0.339483027685286
DOT5	2	1	0.5	0.196485	TRUE	FALSE	4;6	0.37969916378993124;0.013271613929978747	0.04589155584209744;0.34781085233445097
DPH5	1	1	1	-0.468874	TRUE	FALSE	5	-0.4688738497671483	0.005145713260337063
DPM1	2	2	1	0.0602074	FALSE	FALSE	5;6	0.24717140865346415;-0.1267566025897148	0.02902357224212977;0.02502197763264457
DPS1	3	1	0.333333	0.0611387	TRUE	FALSE	6;6;6	0.034328591220250934;0.0007160621268378258;0.14837137164443825	0.22573898948507554;0.9304297083191584;0.004395890297753875
DRE2	2	1	0.5	0.42771	TRUE	FALSE	5;3	0.4896806537733934;0.3657399702551305	0.010508367439404405;0.05077129652513343
DSD1	1	1	1	0.833733	TRUE	TRUE	6	0.8337329167658567	0.00015187078865019836
DSE4	1	1	1	0.668742	TRUE	FALSE	4	0.6687420387421655	0.015467942784299698
DST1	3	1	0.333333	0.0125357	FALSE	FALSE	6;3;6	0.0752309219452974;0.21636561491039918;-0.2539894440590406	0.7322620121999731;0.20661796331528778;9.074398534228707e-05
DTD1	1	1	1	-0.537861	TRUE	FALSE	6	-0.5378611782968801	0.0005695877490040095
DUF1	3	2	0.666667	0.577631	TRUE	FALSE	5;3;6	0.39548342012727666;1.0892961359549944;0.248113104004217	0.00248490135729668;0.03022490251103288;0.06342113396608756
DUG1	8	2	0.25	0.140602	FALSE	FALSE	5;6;6;4;6;6;6;3	0.05069580920403895;0.12834289208627614;0.0380120027478314;0.13833427427385675;-0.023654327480115093;0.19484127588596128;0.3434602057719939;0.25478375635237815	0.7755677342618734;0.19993308308498936;0.4884154257171611;0.621212342029052;0.8057268668494283;0.0006597522660321073;0.00048352440138146906;0.1364146436182756
DUR1,2	3	1	0.333333	0.168286	FALSE	FALSE	6;4;6	-0.07656208708809756;0.10519987053048453;0.47622086763741567	0.8008440565684812;0.4344513279215542;9.986674201417705e-05
DUS3	1	0	0	-0.65222	TRUE	FALSE	3	-0.6522198578044429	0.24484615180999028
DUT1	1	1	1	-0.798082	TRUE	TRUE	4	-0.7980821869101448	0.0027768315679931187
DYN2	1	0	0	-0.031832	TRUE	FALSE	6	-0.03183201476215643	0.42649799147825534
DYS1	4	4	1	-0.755433	TRUE	TRUE	6;6;3;4	-0.7146732202515118;-0.661381128249739;-0.925354854082312;-0.7203232818505656	6.594003589865366e-06;0.00021670046712025216;0.025372594547192633;0.00940673900662763
EAF3	1	0	0	0.106402	TRUE	FALSE	4	0.1064022518175762	0.7921788016932287
EAP1	3	2	0.666667	0.420042	TRUE	FALSE	3;6;4	0.40808911867152714;0.38896566363534013;0.4630703672375627	0.08910860569866995;0.0002664607927410321;0.003394566355531419
EBP2	2	2	1	-0.678156	TRUE	FALSE	5;6	-0.5691701114119829;-0.7871415321604424	0.0005357079097405049;0.0012501626668117668
ECM19	1	1	1	0.614818	TRUE	FALSE	6	0.6148177881117838	0.002262213757745392
ECM21	1	1	1	0.711881	TRUE	FALSE	6	0.7118814861972529	0.0018036528230636836
ECM33	2	2	1	-0.480087	TRUE	FALSE	6;5	-0.6304966021032014;-0.32967702058865844	2.7759880376269944e-06;0.0007880691237637761
EDC3	1	0	0	-0.127585	TRUE	FALSE	5	-0.12758533455069915	0.08918888480612738
EDE1	12	4	0.333333	0.135233	FALSE	FALSE	6;3;6;6;3;6;6;3;6;6;6;6	0.11187359817928684;0.08362949305478398;0.17872235820737098;0.1126607052506425;0.017092361588935262;0.024553257061699554;-0.09033800592256214;0.33676183875299853;-0.06034323088337873;0.4051999652811301;0.20266522214164467;0.300316938810668	0.2211699228577926;0.2930734610006646;0.0030352301315369223;0.0026311631691245912;0.41421976545677;0.6750473806384;0.10887662907246581;0.055955288524226356;0.5552030467659277;0.00012381755571947564;0.10813430548825025;0.0005060715032027814
EFB1	1	1	1	-0.855404	TRUE	TRUE	6	-0.8554041201278272	0.0001538633840880754
EFG1	1	0	0	-0.482347	TRUE	FALSE	3	-0.48234709613808713	0.12911950280600484
EFM4	1	1	1	-0.406009	TRUE	FALSE	6	-0.4060085223985185	0.007361706796322458
EFM5	2	2	1	-0.273758	TRUE	FALSE	5;3	-0.18394571904623552;-0.3635693582959391	0.014015917762981073;0.009611207854673932
EFT1	13	13	1	-0.700287	TRUE	FALSE	6;6;6;6;4;6;5;6;6;6;6;6;6	-0.5388344954856269;-0.6678272256164699;-0.44210083040079373;-1.1724450187538473;-0.23989909311977176;-0.7213496240245106;-0.7347501850402993;-0.6317018491983852;-0.5644493260404215;-1.377094352990604;-0.7920281469880787;-0.6768869341156034;-0.5443642809921937	1.0701246347625077e-05;5.089971356603823e-05;0.00024157357535392685;1.8705168215574051e-06;0.039278658632805316;7.221889597055944e-06;0.00021445426057128101;8.885732085727645e-05;0.0002587965230606516;3.490947498406371e-05;5.303994590078496e-06;0.007309516852295805;0.0025859081053470137
EGD2	3	2	0.666667	-0.466345	TRUE	FALSE	5;6;5	-0.2928506021868713;-0.9130498937750191;-0.19313554915726142	0.03385256637624821;2.886006514048399e-06;0.11090801255232585
EHT1	2	1	0.5	0.061881	FALSE	FALSE	6;6	0.1274782669730666;-0.003716287823914817	0.04003066700875349;0.6433759780534319
EIS1	15	14	0.933333	0.613345	TRUE	FALSE	6;5;6;4;6;6;4;6;6;6;6;6;6;6;3	0.5876561634300701;1.0134582210251746;0.25619182642205984;0.6731379609947346;0.09673485187063194;0.6690922615847466;0.7484497441757003;0.5909861537616687;0.6539981680613829;0.8500381281783381;0.5629149717549348;0.5607053154563173;0.6731818914349132;0.8017344055035511;0.4618970260657385	0.0007273188690933714;0.001794077882487729;0.0033873996412567154;0.005046530034489719;0.0031822740008132107;9.248894233124361e-05;0.0014184764818716568;3.001401757170452e-06;0.00011718466153714805;0.00012842804534794503;2.1312224041959083e-05;7.5964896049715595e-06;7.751399217628103e-06;0.0001222589003568037;0.1141179479096698
ELC1	1	1	1	0.576393	TRUE	FALSE	4	0.5763932707095388	0.024841573300490277
ELO3	1	1	1	-0.435188	TRUE	FALSE	6	-0.4351884970067841	0.006595821625999617
ELP2	1	1	1	-0.786262	TRUE	TRUE	4	-0.7862617303455539	0.0023959208659589705
ELP3	1	1	1	-0.409722	TRUE	FALSE	4	-0.40972203694660475	0.012892552122417631
EMC1	1	1	1	-0.250865	TRUE	FALSE	6	-0.25086545493945317	0.030629189022954056
EMC2	1	0	0	-0.186396	TRUE	FALSE	4	-0.1863956952739673	0.11512263228850388
EMC4	1	0	0	0.0911829	TRUE	FALSE	6	0.09118290717456204	0.5480503255608589
EMC5	3	1	0.333333	-0.0409752	FALSE	FALSE	5;4;3	-0.06351517322155696;-0.42245390747938133;0.36304340770093246	0.7731957057789155;0.08928575560755782;0.046772018437890805
EMI2	2	2	1	0.718879	TRUE	FALSE	6;5	0.5741153367189549;0.8636417675358775	0.00015813782682337315;0.0008576704557925806
EMP24	2	0	0	0.0316748	FALSE	FALSE	4;6	0.11161486774519938;-0.048265254476278094	0.3060729940983221;0.9530488925731659
EMP47	2	2	1	0.415382	TRUE	FALSE	6;3	0.2647136918632817;0.5660493503926419	0.04512496375438073;0.01746647217723945
END3	3	1	0.333333	0.0494337	FALSE	FALSE	6;3;6	0.07921215427278483;-0.05866020100762658;0.12774912391651844	0.32736043145064975;0.32504843043435755;0.04839537311120425
ENO1	5	4	0.8	1.02405	TRUE	TRUE	5;6;6;6;6	0.7636201405252931;1.169979348605966;0.8414460996839552;1.1113591890882286;1.2338497257296426	0.9219735991073844;5.044882514396677e-06;2.3802254579868352e-05;4.237257134464874e-06;3.967432508425128e-05
ENO2	3	3	1	0.0148565	FALSE	FALSE	6;5;5	-0.6058487406124751;1.1752909797673698;-0.5248727148316249	8.130983998976588e-06;6.0063159739720384e-05;0.00016014677180386939
ENP2	1	1	1	-0.744265	TRUE	FALSE	4	-0.7442650117659363	0.0028170622220099013
ENT1	1	0	0	0.072516	TRUE	FALSE	4	0.0725160062846423	0.15104334378116074
ENT2	1	1	1	0.209871	TRUE	FALSE	6	0.2098707121235983	0.023127516258238758
ENT3	4	3	0.75	0.288166	TRUE	FALSE	6;6;4;6	0.41295204042607364;0.25665450990161265;0.03705136230334627;0.4460047158658995	0.0038007778121158012;0.04201974696942041;0.6936996019475006;0.0005389257515939148
ENT5	1	0	0	0.400585	TRUE	FALSE	3	0.40058451915654747	0.09038484963271368
ERB1	2	2	1	2.77443	FALSE	FALSE	4;6	6.04783307585876;-0.4989791347483602	0.000247373063390934;0.00010242240145157243
ERG1	1	1	1	0.92709	TRUE	TRUE	6	0.9270895244614825	7.154972553816336e-05
ERG10	5	2	0.4	-0.0473972	FALSE	FALSE	6;6;6;6;6	0.05863979463988796;-0.05023769538696987;0.031051880465195865;-0.034449668463737926;-0.24199008322906937	0.01981701874233148;0.20902558620283992;0.2623351529395343;0.43906526640981586;0.005595738046308468
ERG11	4	4	1	0.206335	FALSE	FALSE	5;6;4;3	0.3277979818827865;0.7746134209417754;0.43913484529707625;-0.7162069501496255	0.0019307484795725606;0.000347446922897315;0.011915339043534534;0.016391838397088215
ERG13	6	4	0.666667	-0.352785	FALSE	FALSE	4;6;6;6;4;4	0.13223648360864929;-0.2468095528570759;-0.12457612984125531;-0.11191784472433217;-0.2918056733156517;-1.4738363962241614	0.33731191695490537;0.0009748411522200373;0.27094054173121845;0.025043895112304107;0.02779274569644504;0.0004965008948496155
ERG20	6	2	0.333333	-0.0372703	FALSE	FALSE	6;6;6;5;5;6	-0.018879566030335204;-0.1084218164429464;-0.018629471401589097;-0.28234498694097304;0.12601627722410014;0.07863777067942945	0.3073237460065748;0.2949400838878764;0.9355097108569254;0.00033485551051297283;0.17709727777558099;0.011953770837623535
ERG26	3	2	0.666667	0.167778	TRUE	FALSE	6;3;6	0.26617330085258134;0.05660324778155709;0.1805568044380398	0.0005636781922807411;0.30774238302696416;0.0004947510353579713
ERG27	1	0	0	0.263901	TRUE	FALSE	4	0.2639005882433437	0.06231361290968585
ERG28	1	1	1	0.579745	TRUE	FALSE	4	0.5797453377837372	0.012006248611053113
ERG5	1	1	1	0.54783	TRUE	FALSE	6	0.5478303890060996	0.00022702553595080595
ERG6	5	2	0.4	0.0430994	FALSE	FALSE	5;5;5;6;6	-0.27950935691138257;0.19250092145640665;0.11006824804098322;0.09052315675695019;0.10191388794764031	0.0039024634798517552;0.026877312730253053;0.20626900486375854;0.42150504128411864;0.17630342489060766
ERG8	1	0	0	0.0705962	TRUE	FALSE	4	0.07059623953326517	0.37381794718609535
ERG9	1	0	0	0.150399	TRUE	FALSE	6	0.1503986900711789	0.052399342515959804
ERO1	2	0	0	0.234921	TRUE	FALSE	5;3	0.3897863547600762;0.0800552951529048	0.15394730069232113;0.5191248146783298
ERP1	2	0	0	0.0567116	FALSE	FALSE	4;5	0.21522837478767037;-0.10180511398162558	0.054327193313447916;0.17411614323613228
ERV2	1	1	1	0.870589	TRUE	TRUE	4	0.8705887473756362	0.009193926575139188
ERV29	1	0	0	0.555952	TRUE	FALSE	3	0.5559523122419291	0.3013600803769245
ESC1	2	2	1	0.327321	TRUE	FALSE	6;3	0.2808442673693438;0.373797972051781	0.00042599499622538334;0.044398974089107764
ESF1	1	1	1	-0.658048	TRUE	FALSE	6	-0.6580477980930872	0.001728322913874234
ESS1	4	1	0.25	0.0151293	FALSE	FALSE	5;5;5;5	0.26854204126758374;0.12152817114017667;-0.38653433422543976;0.05698148547757143	0.02815981251286959;0.1235774226705731;0.06243761288049593;0.6867106404558381
ETR1	5	5	1	0.916661	TRUE	TRUE	5;5;6;6;6	0.8819961658585621;1.2591050251447005;0.948029084332973;0.8777873557093953;0.616388944073623	0.0004072655170179209;1.1225146405673624e-05;1.534538606355382e-05;6.104861023042049e-05;1.7181131596032472e-05
ETT1	1	1	1	-0.612489	TRUE	FALSE	6	-0.6124891808110677	0.0009090118436843336
EUG1	3	2	0.666667	0.238405	TRUE	FALSE	6;4;6	0.08745793976042217;0.2714342415008799;0.35632300708796405	0.034619973801325095;0.07243434042388572;0.01563142523889388
EXG1	1	1	1	0.334075	TRUE	FALSE	6	0.33407464196431824	0.00023746245486204993
FAA1	7	6	0.857143	0.126404	FALSE	FALSE	6;5;6;6;4;3;6	-0.30995856896762697;2.729707445865161;-0.4386198008586051;-0.3893490406945016;-0.2372410906938328;-0.37451300699878415;-0.09519494695009717	0.0001242019163588546;2.032609966659504e-05;0.00026377213244767057;0.011515604270037911;0.031047949669067213;0.02726725761289873;0.14007065427002424
FAA4	2	2	1	0.450208	TRUE	FALSE	6;4	0.5142354072686579;0.3861804994813408	0.002296647557491752;0.019756842904028144
FAP7	1	1	1	-0.44213	TRUE	FALSE	6	-0.44212973678681855	0.003725139590383788
FAR8	1	0	0	0.0742727	TRUE	FALSE	4	0.0742726507500599	0.48855561994870417
FAS1	15	8	0.533333	-0.144586	FALSE	FALSE	6;6;6;6;6;6;6;6;3;6;6;6;5;6;5	-0.028978585327520484;-0.16299543798332314;-0.16442949900222198;-0.34872648274336737;-0.11348051901192499;0.00895155002076377;-0.16378423883273052;-0.1574849257003617;-0.05863562516014932;-0.022613424211001442;-0.3013090119993772;-0.5587796239156153;-0.43640727851378697;0.229084310713148;0.11080443576071115	0.5758023194594067;0.006476643751841047;0.015961456843280975;0.0002933494494661732;0.0014504633850091618;0.7993034743972494;0.0003497168531516535;0.087060580587941;0.2096431735164052;0.7114005451379304;0.11830680121666548;6.43987718006565e-05;0.032381182198468875;4.284739013692512e-05;0.2697745119337381
FAS2	28	16	0.571429	-0.157141	FALSE	FALSE	6;6;6;3;6;6;6;6;5;6;6;6;3;3;6;6;6;6;6;5;6;6;6;6;5;6;6;4	0.5067792988374913;-0.19394473318751493;-0.023687833822449923;-0.4689043351905796;-0.30676130872342056;0.24762605346938493;-0.1944497223965312;-0.385431829012206;-0.10083288806798464;-0.10175052585837503;-0.9350042489164949;0.040402973923104844;-0.6745224285118413;0.03639321988983139;-0.016550462115360744;-0.03674796090844401;-0.09625102677933636;-0.2743963468641657;-0.18889739694348384;-0.556277…	4.793437836524262e-05;0.03944444203889407;0.8898660549340716;0.06224747881777812;0.0005391117125536679;0.0014962319491719877;0.01526589163322762;0.02667317236820765;0.39014148285052586;0.2513045270185653;0.00022839286468450496;0.8060370094355906;0.006480499119627088;0.9798634813857173;0.9235775686130648;0.13245880966435777;0.0828549768305279;0.0009519792827010876;0.0004801667666176901;0.001647462…
FBA1	3	2	0.666667	-0.116285	FALSE	FALSE	6;6;6	-0.1894985152381264;0.040053998538286714;-0.19940963558160812	0.002655412859344055;0.3981366668620971;0.0045512250067789774
FBP26	1	0	0	0.551309	TRUE	FALSE	3	0.5513085733603073	0.14174607415152632
FCF2	1	1	1	0.581767	TRUE	FALSE	5	0.5817673913925347	0.001097804822721281
FCY1	1	1	1	-0.512775	TRUE	FALSE	5	-0.512775264559439	0.002334820951736538
FDC1	1	0	0	-0.253815	TRUE	FALSE	3	-0.25381498513244966	0.942139066069913
FES1	2	2	1	1.14833	TRUE	TRUE	3;5	1.42215015526382;0.874500367435993	0.0021236969151237806;0.000146119637705447
FET5	1	0	0	0.0925794	TRUE	FALSE	6	0.09257935370024181	0.13867980824970164
FIP1	2	0	0	-0.0869296	FALSE	FALSE	4;4	-0.3116291927282715;0.13776997832009302	0.24787690868081655;0.3115854331648818
FLC2	1	1	1	0.766031	TRUE	TRUE	4	0.7660314875034393	0.034075370833008226
FMN1	2	2	1	0.379087	TRUE	FALSE	3;5	0.4802890978028575;0.27788496829361015	0.00631597184941417;0.04570007181275168
FMP52	2	1	0.5	0.422586	TRUE	FALSE	4;6	0.4990412956434952;0.3461298945530223	0.0807915588924712;0.0006930793945041741
FPR1	2	2	1	0.399787	TRUE	FALSE	6;6	0.4388701468835621;0.3607034691320432	3.482289604702257e-05;0.00010063090934995057
FPR3	2	2	1	-0.250239	TRUE	FALSE	6;6	-0.3051728627956237;-0.19530519252947257	0.0002041769304105021;0.030544351480636535
FPR4	2	2	1	-0.56141	TRUE	FALSE	3;5	-0.5110755541677985;-0.6117444673273065	0.01721524630926062;0.00028315563620803753
FRA1	1	1	1	0.497795	TRUE	FALSE	4	0.49779549087261477	0.00240764527290129
FRD1	11	3	0.272727	0.00109987	FALSE	FALSE	6;6;6;6;6;6;6;6;3;6;6	0.0054797137895588105;-0.07541982920575127;0.05933049789502327;0.08280087380090742;-0.16747502265634406;-0.05457898196684317;0.11792875704626582;0.12298492875186232;-0.07590388103974169;-0.020941629685559605;0.017893117612859256	0.5853065469245635;0.7811652656670881;0.112883845916868;0.023489370504932862;0.0686475620727438;0.6277394989991852;0.011302995037887491;0.5407719371155705;0.9030404421857315;0.5769628178943891;0.02825865716648067
FRS1	5	5	1	-0.521648	TRUE	FALSE	6;6;5;6;5	-0.8187204214993916;-0.4924879977510427;-0.3718006476813562;-0.4566488918601198;-0.46858289226626354	2.0279535482606007e-05;0.0023964410634163703;0.030481611974780637;0.0008097217365583314;0.00035068364203702117
FRS2	9	8	0.888889	-0.548465	FALSE	FALSE	6;4;6;6;6;3;6;6;4	-0.4660064115640986;-0.7223915177732294;-0.6163332438320088;-0.6371093026721926;-0.6146422492698386;0.08700037621651745;-0.6283917059443008;-0.7751278955018425;-0.5631847100244167	7.833479612290375e-05;0.04994481346998929;2.1005946137848365e-05;0.00037548519507166087;6.684122890800807e-05;0.972880151655485;0.00010291273717357143;0.001593857275456889;0.015350066526868484
FSH1	3	3	1	-0.667873	TRUE	FALSE	6;6;5	-0.676783720396999;-0.651801441861861;-0.6750340675860583	2.607283862182614e-05;0.0018036528230636836;0.0003701410936904869
FSH3	1	1	1	0.624315	TRUE	FALSE	3	0.6243150905970184	0.03500221168440186
FUM1	9	8	0.888889	0.903552	TRUE	TRUE	5;6;5;6;3;6;6;6;5	0.9796534125527963;0.6262643381103791;1.4355445394060868;0.828522962208798;0.7665148427059302;1.1652566514441598;0.531104454854114;1.1001143947089982;0.6989926429603728	0.004246005242381178;4.1715270631252546e-05;5.3757452946541555e-05;6.983088995195454e-05;0.12202201425506841;0.0002350237994871027;8.985650759153733e-05;7.5964896049715595e-06;0.004734828027385989
FUN12	3	1	0.333333	-0.417653	FALSE	FALSE	6;6;3	0.060907972373209815;-0.5254181811289343;-0.7884486672010285	0.4266504045415087;0.0009669804884939668;0.09660862225954278
FUR1	2	1	0.5	-0.812236	TRUE	TRUE	3;3	-0.7055239805050378;-0.9189489297729837	0.010786829564656767;0.05463290292733357
FZF1	1	0	0	-0.167319	TRUE	FALSE	6	-0.16731920315936544	0.12058303919017767
GAD1	3	3	1	1.46534	TRUE	TRUE	5;6;3	1.5345691895885418;1.474453743590768;1.3870023810715784	0.00010460502693982895;3.986102386694316e-06;0.04190085989379989
GAP1	1	1	1	0.323132	TRUE	FALSE	6	0.32313216688088064	0.0006476629677097936
GAR1	1	1	1	-0.634515	TRUE	FALSE	6	-0.6345150260218078	0.0007671597270479614
GAS3	2	2	1	0.0519658	FALSE	FALSE	6;6	0.23937743490919666;-0.13544586070432893	0.00757850633493372;0.02137057997619666
GAT1	1	0	0	-0.0905214	TRUE	FALSE	3	-0.09052136723905849	0.7763565183588087
GBP2	2	0	0	-0.422733	TRUE	FALSE	3;4	-0.15032559398127807;-0.6951399731307168	0.3649520537334931;0.0680905760358556
GCD11	5	3	0.6	-0.537045	TRUE	FALSE	6;6;3;5;6	-0.5410178621495949;-0.5981501692352117;-0.8873340354379887;-0.32327318509636876;-0.3354512597806843	7.444512090293294e-05;5.702072325784421e-05;0.09303860110679403;0.07007742099005015;6.18237251757285e-05
GCD6	1	1	1	-0.387025	TRUE	FALSE	6	-0.38702499666714807	0.0027768315679931187
GCN1	2	0	0	-0.173532	TRUE	FALSE	4;3	-0.3176464543043211;-0.029417344602272685	0.10607269186190207;0.4646205410126872
GCN20	2	2	1	-0.264745	TRUE	FALSE	5;6	-0.15932894266003028;-0.37016087169088047	0.04003066700875349;0.0013239982254062866
GCN5	1	0	0	0.13767	TRUE	FALSE	5	0.13767026866352097	0.3871057565579358
GCS1	4	3	0.75	-0.213592	FALSE	FALSE	3;6;4;6	0.45803500126706137;-0.26325214300739364;-0.2845218496132843;-0.7646280184153469	0.020791188706399264;0.01080473289131654;0.2554443841329527;0.00030692072066268455
GCV1	2	2	1	-0.378592	TRUE	FALSE	6;6	-0.41197364345579135;-0.3452104379179469	0.004738303707357603;0.00045407519991043214
GCV3	1	1	1	-0.37329	TRUE	FALSE	6	-0.3732900742945733	0.00017937877851213708
GCY1	7	7	1	1.35233	TRUE	TRUE	6;6;5;6;6;4;6	1.335446021642348;0.7326014633178057;1.5561293066312727;1.5558393138185465;1.6261962079724692;1.2817401007556213;1.3783380186127405	7.9254713290781e-05;4.40748753020164e-05;6.812697474093809e-05;3.830205369619283e-05;1.3453366301527293e-05;0.003817997088260449;1.2935194984123935e-05
GDA1	2	2	1	-0.579922	TRUE	FALSE	5;4	-0.5295192755414623;-0.6303243561794101	0.0012489043705150484;0.019320198619626968
GDB1	1	1	1	1.09294	TRUE	TRUE	5	1.092940318926621	0.00011038587692695394
GDH1	5	5	1	-0.307425	TRUE	FALSE	6;6;6;6;6	-0.17764039415025412;-0.19410430344031526;-0.24920857617609976;-0.5322758180202523;-0.3838936209510221	0.0052885943625238605;0.0040430532872730365;0.004735602344782761;2.0929637203873544e-05;0.000146119637705447
GDI1	5	5	1	0.302497	TRUE	FALSE	6;5;6;6;6	0.30451872302298877;0.44740049757228323;0.40874255249733155;0.13323489297894797;0.2185907798682582	0.0008523294093895642;0.0007705026646555708;0.00028992212380908204;0.02021934692496738;0.028122260214379417
GET1	2	0	0	-0.0703997	FALSE	FALSE	5;5	-0.3746125597673246;0.23381314575672435	0.1104205733450861;0.148836915587966
GET2	1	0	0	0.0710711	TRUE	FALSE	5	0.07107108608871715	0.8598889049478453
GET3	1	0	0	-0.134329	TRUE	FALSE	5	-0.13432864980254622	0.21112460641765046
GET4	1	0	0	0.0227877	TRUE	FALSE	6	0.02278769880301445	0.7213303008611404
GFA1	2	1	0.5	-0.23591	FALSE	FALSE	4;4	0.017067468557781088;-0.48888736729561244	0.7829463893008752;0.005096855524489164
GGA1	2	2	1	0.752503	TRUE	TRUE	3;4	0.5959760959830079;0.9090289752357481	0.02276083638080331;0.001506355596040752
GGA2	3	2	0.666667	-0.237508	TRUE	FALSE	6;5;6	-0.2553821228868497;-0.02874256498975286;-0.42840000015456414	0.0025564072602725597;0.6017195743926395;0.017608473553203986
GGC1	2	1	0.5	-0.360928	TRUE	FALSE	4;3	-0.13040533081740255;-0.5914513401745837	0.10530503249206809;0.0356777422198569
GID8	2	1	0.5	0.741819	TRUE	FALSE	3;3	0.4748247004223486;1.0088139903567943	0.3509279307647768;0.008063357048130024
GIM3	1	1	1	-0.422842	TRUE	FALSE	6	-0.42284165392791184	0.001410669059975149
GIM4	1	1	1	-0.100567	TRUE	FALSE	4	-0.10056665364972917	0.025043895112304107
GIM5	3	3	1	-0.576151	TRUE	FALSE	6;6;6	-0.5171721927752292;-0.7893957443862056;-0.42188642652916813	0.0004931925668344281;8.356748000507252e-05;0.0005096651400506067
GIP2	1	1	1	1.55299	TRUE	TRUE	5	1.5529893362996816	0.0010822635626300452
GIR2	2	1	0.5	-0.257301	TRUE	FALSE	6;6	-0.09746912875681954;-0.4171335052047258	0.1839765338182945;0.0021870426053869547
GIS1	1	1	1	0.794756	TRUE	TRUE	5	0.7947560368183697	0.004911320230069199
GLC3	4	4	1	1.13962	TRUE	TRUE	6;6;6;6	1.0365238160952666;1.2765980398704688;1.0804998571904756;1.1648551120527832	7.314009818165277e-05;5.266523862142679e-06;0.0001540221197613708;1.0131528876972134e-05
GLC8	2	2	1	0.590234	TRUE	FALSE	6;5	0.6577071422005507;0.5227603532854145	0.0001933941171782746;0.026255496967385664
GLE2	1	0	0	0.1215	TRUE	FALSE	3	0.12150042564372707	0.20661796331528778
GLG1	1	1	1	0.623536	TRUE	FALSE	4	0.6235364863531822	0.0010409296510240076
GLK1	4	4	1	1.08216	TRUE	TRUE	3;5;5;6	0.8818420067528437;1.221633689997322;1.1476634803828112;1.0774981529672343	0.0021739251037938803;7.279354509709918e-05;1.3713587252362677e-05;6.594003589865366e-06
GLN1	2	0	0	0.00619185	FALSE	FALSE	3;6	0.015658575694612847;-0.003274866583320052	0.9214371876843117;0.7903716922462624
GLN4	10	8	0.8	-0.365754	TRUE	FALSE	5;6;6;6;6;5;4;6;3;3	-0.3658381491124621;-0.31704932074729597;-0.2377923486102632;-0.1757516092991228;-0.4382220247244317;-0.4430960014334109;-0.5065092965236581;-0.21958716117436688;-0.49622136884930196;-0.45746982104478506	0.004616762801316442;0.0003445018569917563;0.00014671898329046408;4.459819538836398e-05;0.00012496572818899887;0.0015322171734275837;0.11161923184892471;0.005849572048898545;0.036191984604033216;0.22940012110103103
GLO2	4	4	1	0.584247	TRUE	FALSE	6;6;6;5	0.5185468148953498;0.51686812859566;0.2886682295382206;1.0129030927826697	0.0003101649529340861;2.5451632739463374e-05;0.010672453926380072;8.222463950455393e-05
GLO3	4	0	0	-0.0937451	FALSE	FALSE	4;4;6;4	-0.11683350482164036;-0.20441809039731812;-0.10746621981956601;0.05373731634748372	0.35544429872477257;0.0665817041497614;0.23516224060917346;0.8337451741787242
GLR1	1	0	0	0.243674	TRUE	FALSE	5	0.24367424700934062	0.05323737120686153
GLT1	11	6	0.545455	-0.16076	FALSE	FALSE	6;6;6;6;5;6;4;3;6;6;6	-0.22328277728371582;-0.2827627115810253;-0.06144182736306047;-0.2122089589460272;-0.3623804369308455;-0.2067102114670749;-0.11288132690890945;-0.43343215733724255;0.5482952197002852;-0.0784802925264105;-0.3430779914713648	0.004156362687816088;0.07586236372890513;0.12727121431764174;0.004391218341470837;0.04000146758085346;0.4190626968820032;0.045932458459038567;0.09133624050695334;0.005595738046308468;0.06297433124402252;0.0009807811450173324
GLY1	1	0	0	0.0866181	TRUE	FALSE	3	0.08661813057144493	0.9893454914001044
GNA1	2	1	0.5	-0.254166	TRUE	FALSE	3;6	-0.21902905710536974;-0.289302001793877	0.6736418357434408;0.0013674242156956381
GND1	7	7	1	-0.529114	TRUE	FALSE	6;6;6;4;6;6;6	-0.5632334533330212;-0.44968899788694394;-0.9218979734309982;-0.47204863169878886;-0.4374748615326747;-0.41963570034968556;-0.4398207764313228	2.8469393639502004e-05;0.0002325292410502477;1.4670116710308319e-05;0.03276144934878344;1.186068208428084e-05;0.00039031417666670324;0.00015330635526914906
GND2	4	4	1	2.57115	TRUE	TRUE	6;6;6;3	2.4460635392116616;2.7523214919584538;2.550117431555528;2.5361014064189646	2.886006514048399e-06;1.8705168215574051e-06;1.4375113787561144e-05;0.0013955416118894587
GOR1	3	3	1	0.624573	TRUE	FALSE	6;6;6	0.4677296310345351;0.664380426532936;0.7416095425024969	0.0003012739442940073;2.0069058303134985e-05;5.3765209096424675e-05
GOS1	1	1	1	0.556912	TRUE	FALSE	6	0.5569119519242458	0.015211242466742072
GPA2	1	1	1	0.918648	TRUE	TRUE	5	0.9186482584175542	0.002871338478596138
GPD1	1	1	1	0.628817	TRUE	FALSE	6	0.6288165345050301	0.0010715718331212134
GPD2	2	1	0.5	-0.305114	TRUE	FALSE	5;4	-0.1770736796896519;-0.4331534834395336	0.2661385832767136;0.040467949065829914
GPH1	8	8	1	1.03212	TRUE	TRUE	6;6;6;6;6;4;6;6	1.111600205933655;1.0599525871701831;1.0019832831672633;0.9122410556505387;1.1435471707444196;1.1196719992208344;0.8178549833987171;1.0900825201909052	6.0063159739720384e-05;1.7169060389548103e-05;0.00011482554144920104;4.5226302385003346e-05;0.0002293728052822479;0.0024197408411680936;1.1669722714400056e-05;4.80901060450797e-05
GPM1	8	4	0.5	0.129771	FALSE	FALSE	6;6;6;6;5;3;6;6	-0.1968379554957581;-0.42178721078862813;-0.12955463724537558;-0.15993773016946838;-0.1062764306550918;-0.2028454019514394;2.1928815198924894;0.06252788852151567	0.09296347200265943;0.0009586683540032573;0.03247602156921885;0.006237484767575975;0.09268804901802916;0.18183120795781188;2.442969578219585e-06;0.5853065469245635
GPM2	1	1	1	0.72439	TRUE	FALSE	6	0.7243896006999271	6.354680896853653e-05
GPP1	5	5	1	-1.1359	TRUE	TRUE	5;6;3;6;6	-1.0833433027964003;-1.165989732369561;-1.0743361750576321;-1.1675838047865863;-1.1882563943452582	2.822932770333336e-05;4.850654125022988e-06;0.006143280531446939;5.32033685009655e-05;1.0516979755565429e-05
GPP2	4	1	0.25	0.0588813	FALSE	FALSE	3;6;6;6	0.16756071977577366;-0.09695064409422674;0.0823380328101046;0.08257694432693491	0.1898830245483254;0.10940488356037907;0.6969605426496428;0.043835549515960595
GPT2	2	2	1	0.74626	TRUE	FALSE	6;4	0.7431144851338432;0.7494048931001291	0.0001933941171782746;0.011609105498677113
GRE1	1	1	1	2.0397	TRUE	TRUE	6	2.0397018047321938	5.809806943662219e-06
GRE2	5	5	1	0.681705	TRUE	FALSE	6;3;5;5;6	0.8016852412331554;0.2887808645548491;1.0498645848324377;0.512939721869576;0.7552565465065515	2.292899105798052e-05;0.016702668076298766;7.186172579610832e-05;0.0063231764076668575;7.08710260272562e-05
GRE3	4	4	1	1.00731	TRUE	TRUE	3;6;4;6	0.9209136606454422;1.1921902837995084;1.011717381752735;0.9044042792282567	0.004892664592189767;5.303994590078496e-06;0.004254297665832864;3.4943250434954486e-05
GRS1	13	11	0.846154	-0.384255	FALSE	FALSE	6;6;4;6;5;6;5;5;6;5;6;4;6	-0.38123507859023964;-0.38111960817304397;0.08288305857341399;-0.27112575411544987;-0.4800542625162517;-0.5152687253737147;-0.3415645919074375;-0.4892679279355164;-0.6235825985113062;-0.3660422257775302;-0.3553264749679758;-0.38146589790148255;-0.49214382712537796	6.542395561700635e-06;0.0001662387578086076;0.9431008293216971;0.0019221595156157084;0.0018148185631509128;0.00025546118734094724;0.00019047792178553973;0.001694155343166067;0.0001484487348733827;6.0878931611073335e-05;0.0030297521115998354;0.07141914974599352;8.130983998976588e-06
GRX1	1	1	1	0.841343	TRUE	TRUE	6	0.8413425622808897	3.5946727820324645e-06
GRX2	2	2	1	0.769384	TRUE	TRUE	6;6	1.0284613312033628;0.5103059197457125	0.0001700210653154892;0.006969555861211377
GRX3	1	1	1	-0.445476	TRUE	FALSE	3	-0.4454761587293133	0.0006314251692091869
GRX4	1	1	1	0.308542	TRUE	FALSE	6	0.3085415792471362	0.01908567903028828
GRX5	1	1	1	0.381463	TRUE	FALSE	6	0.3814630454270248	4.1168343686816226e-05
GRX8	2	2	1	-0.202814	TRUE	FALSE	5;6	-0.25376964614640773;-0.15185816345219538	0.008591463169263748;0.028388027849707394
GSF2	4	0	0	0.0504015	FALSE	FALSE	6;3;5;3	-0.11520480658814236;0.21913226868710295;-0.16047699500334073;0.258155372254729	0.05531666431636877;0.24243883460420435;0.07910111842675206;0.0749583779497169
GSH1	1	1	1	0.671212	TRUE	FALSE	5	0.6712123117501952	7.715619509927825e-05
GSH2	7	3	0.428571	-0.126544	FALSE	FALSE	5;6;6;3;6;6;6	-0.18036096480208352;-0.18386736501899276;-0.14177154463140748;-0.07718728784072584;-0.09499848755893625;-0.2194629975455549;0.01183996289045263	0.08527449418998187;0.03956201326728796;0.07093241867230582;0.2790133110131722;0.005750096999957541;0.0002015742999523496;0.8694807439773475
GSY1	2	2	1	0.367306	TRUE	FALSE	5;6	0.38683079174310125;0.34778055819578674	0.01128637454788484;0.004167401266988089
GSY2	3	3	1	1.0679	TRUE	TRUE	6;6;4	0.9072310628853232;1.382630022450336;0.9138440049584435	0.00030351402757216055;3.288732461052854e-05;0.0009119797346587662
GTS1	3	1	0.333333	0.25264	FALSE	FALSE	4;4;4	0.5212077372527952;-0.06686003980181081;0.30357374276805427	0.028725689934324915;0.7850513969778269;0.22262030205471264
GTT1	4	4	1	1.18658	TRUE	TRUE	5;6;6;6	1.0704647274885362;1.394544746882095;1.3087184941600758;0.9726053844843143	0.0003088607590888277;5.089971356603823e-05;2.886006514048399e-06;4.2179685408580556e-05
GUA1	2	2	1	-0.831645	TRUE	TRUE	3;6	-0.7527983200809808;-0.9104912592680346	0.042090548754011456;1.0966386525491235e-05
GUK1	4	3	0.75	-0.200409	FALSE	FALSE	6;6;4;6	-0.20294037050780045;0.08980337213886683;-0.33187045985625224;-0.3566286854914259	0.0020767587244625873;0.05231372028859;0.013975937763804663;0.001460674565581181
GUS1	12	8	0.666667	-0.264653	TRUE	FALSE	6;6;6;6;6;6;6;6;4;6;5;6	-0.07620935694950673;-0.278597616436657;-0.2515013211571965;-0.2996254598808039;-0.24349900393043303;-0.2576695927089304;-0.37855592362614526;-0.237524080188667;-0.1913803537514499;-0.47828495025275;-0.2522290818670923;-0.23076083370087647	0.28285934419437364;5.8338499789218023e-05;0.10321218285764282;0.04730301741884959;0.0008022459382423435;0.03049184323694318;1.6629016926327696e-05;0.0006721171707855163;0.28859536257201146;0.0001558487243424284;0.058559717322002214;0.004629275623990551
GUT1	1	1	1	1.90675	TRUE	TRUE	3	1.9067500266408204	0.025372594547192633
GUT2	6	6	1	1.75605	TRUE	TRUE	6;6;4;4;6;5	1.9764724893078438;1.771128012651003;1.6851807404239847;1.703021956276362;1.701976074462007;1.6984924985041587	3.001401757170452e-06;0.00011004299377252575;0.00033086338140771247;0.0006322918461327599;3.001401757170452e-06;1.403528019599652e-05
GVP36	5	4	0.8	0.12793	FALSE	FALSE	6;6;6;6;5	0.068443824530517;0.10364214991929974;-0.05240036474164123;0.14124461750788284;0.37871851472738965	0.012478925265336957;0.012478925265336957;0.2513819893978873;0.017071477580391684;0.003507539886152962
GYP7	1	1	1	0.593062	TRUE	FALSE	6	0.5930615044308296	0.0015935542110617432
HAL5	2	2	1	0.439763	TRUE	FALSE	4;5	0.3550901993669866;0.5244362455170637	0.03090747605368127;0.0006215832283171438
HAM1	3	2	0.666667	-0.335684	TRUE	FALSE	4;3;5	-0.4775814314424043;-0.28462293501023683;-0.24484877517698028	0.013390941500966584;0.10391472984413438;0.004838229448433538
HAT2	5	1	0.2	0.0105964	FALSE	FALSE	3;3;6;3;6	0.4029289910831979;-0.09490408296443499;0.06746651923376909;-0.40274270979561705;0.08023328753088779	0.007361706796322458;0.6473579289063544;0.06359481806135435;0.715540771252071;0.7684619286623259
HBN1	2	2	1	0.402755	TRUE	FALSE	5;6	0.4949322853442858;0.3105784925970487	0.005005255285799279;0.0029440503768414015
HBS1	1	0	0	-0.396487	TRUE	FALSE	3	-0.3964869082416984	0.33601075903193117
HBT1	14	14	1	2.24683	TRUE	TRUE	5;6;6;3;4;6;6;4;5;4;4;4;6;6	2.8457976733623207;1.192116584073991;2.4781714142714817;2.313478083671022;2.237215062989224;2.820049648970375;2.4539551050734785;2.2528528266187897;2.081421123584322;1.9368577756689;1.7378806473692676;2.6827273466586488;2.1168856705212313;2.306176132117805	3.574639120931552e-05;0.0004736372494075477;2.886006514048399e-06;0.013787127588304084;0.0006523227224034229;4.021417977891854e-06;3.001401757170452e-06;0.00023858038479694884;0.0032609976041070815;0.0030297521115998354;0.002664881381418618;0.0020324866317311756;3.845488568487151e-05;4.81493731813016e-06
HCH1	2	1	0.5	0.0466436	FALSE	FALSE	6;6	-0.0884128919249264;0.1817000885478887	0.05320608006700611;0.0007515985850656903
HCR1	5	4	0.8	-0.343801	TRUE	FALSE	6;6;6;6;4	-0.15067452270583057;-0.49779829874192894;-0.3329126080609124;-0.6039174667951057;-0.1337002749183167	0.0008523294093895642;7.391983025301519e-05;0.0004691705723754694;0.0006208880231499589;0.6499588619923033
HDA3	1	0	0	-0.063659	TRUE	FALSE	4	-0.06365903130984413	0.5199399298779437
HEF3	1	1	1	2.38065	TRUE	TRUE	6	2.3806522687447242	1.2232032109502614e-05
HEK2	1	1	1	-0.404388	TRUE	FALSE	6	-0.40438847485299523	1.4845846516879691e-05
HEL2	2	1	0.5	-0.398488	TRUE	FALSE	5;4	-0.38522447636542007;-0.4117523077219367	0.06175638275768442;0.04830276117303684
HEM12	4	2	0.5	-0.197909	FALSE	FALSE	3;6;5;3	-0.25412580367043536;0.21732296285191902;-0.8801248297556832;0.1252934569994057	0.3234078044620135;0.00977932294414434;0.0007180309670367993;0.7615061803534859
HEM13	3	3	1	0.434668	TRUE	FALSE	6;6;6	0.457796106281502;0.21910929116551978;0.6270986548103104	0.0006662043785207037;0.03203704319273402;5.833017921119031e-05
HEM14	1	0	0	0.314366	TRUE	FALSE	3	0.31436579947777726	0.7995817552105527
HEM15	2	1	0.5	0.415465	TRUE	FALSE	4;4	0.5174901723794589;0.31344075078762823	0.011944088579242316;0.10667847309966563
HEM2	3	2	0.666667	0.139042	TRUE	FALSE	6;6;5	0.17624965222829456;0.17644602776992377;0.06443029041298833	0.006377854557691419;0.0009042620237573012;0.7898335983085587
HEM3	1	0	0	-0.0350612	TRUE	FALSE	6	-0.03506119787126086	0.24516852736919795
HER1	2	2	1	0.687958	TRUE	FALSE	4;5	0.5684857810550844;0.8074300147843877	0.006098468777003307;0.0016186916713955598
HFD1	2	2	1	1.18604	TRUE	TRUE	6;3	1.0116052486504488;1.3604712278503255	2.032609966659504e-05;0.007155761212136022
HHF1	1	1	1	0.387516	TRUE	FALSE	6	0.38751561163064535	0.0006671573288599581
HHO1	2	2	1	0.451046	TRUE	FALSE	4;5	0.4760078857560801;0.4260832526496295	0.006972514205899047;0.008063357048130024
HIR2	1	1	1	0.241452	TRUE	FALSE	3	0.24145241794486172	0.02970309703953627
HIS1	4	4	1	-1.06139	TRUE	TRUE	6;5;5;6	-0.9727582221901248;-1.2708076370588164;-0.9438826594597712;-1.0581252221937372	2.442969578219585e-06;4.9932719427519764e-05;9.305761243583784e-05;1.2307496195840253e-05
HIS4	9	9	1	-0.50937	TRUE	FALSE	6;3;6;5;5;6;4;6;4	-0.3335704813901895;-0.44307479369362096;-0.5934147955578872;-0.3706224451945463;-0.5308399860993781;-0.33448652765358045;-0.9372369709834021;-0.5565848897769072;-0.4844981738811518	0.04032897929999745;0.010150268372375211;0.017959859385751425;0.012129916843674737;1.2488378430791752e-05;0.00022955553376423823;0.021110257467076468;1.6210071450712093e-05;0.00019806408302512423
HIS5	1	1	1	-0.184759	TRUE	FALSE	6	-0.1847586625274644	0.0028171730855434066
HIS7	10	8	0.8	-0.551546	TRUE	FALSE	4;6;3;6;6;6;3;5;6;6	-1.062604806145162;-0.46535147474767413;-0.4860080294351447;-0.3822156330558459;-0.5136268700084112;-0.5661329155025057;-0.8772585804983606;-0.3853316707143503;-0.3173580206124932;-0.4595745217147037	0.0043847608488741235;0.0003131978693684082;0.36131598014945576;0.006308401955875293;0.0011559265322694384;1.2935194984123935e-05;0.021952795107395107;0.10371303821404831;0.0009254924404753521;0.028812429372744124
HMF1	3	1	0.333333	0.112107	FALSE	FALSE	6;6;6	0.11320473209267631;-0.10221919188950815;0.32533614915563003	0.018374586654909188;0.05004504273454623;0.05616253725866202
HMG2	4	0	0	-0.0877475	FALSE	FALSE	6;3;5;3	-0.24814813580827066;-0.2406348223214529;0.055901837543419326;0.08189097077710938	0.06619005066680485;0.3753718977608997;0.778520580605788;0.5227028065094104
HMO1	1	0	0	-0.282977	TRUE	FALSE	4	-0.28297660678051745	0.09133624050695334
HNT1	3	3	1	-0.258633	TRUE	FALSE	6;3;5	-0.13298074888820494;-0.28219650879125363;-0.36072126922793657	0.01434553140399452;0.009672380306568383;0.014571764331775898
HOG1	1	0	0	0.101069	TRUE	FALSE	6	0.10106928238967754	0.14399923772543466
HOM2	6	6	1	-0.468329	TRUE	FALSE	6;3;6;6;6;6	-0.21455718830961945;-0.6507156697890842;-0.34830066433184054;-0.4173945947449388;-0.6492463188236639;-0.5297607735167584	0.0002863383841440542;0.04150587515261646;0.0002656265651098363;0.00021266244933359728;0.013500718893491116;1.7181131596032472e-05
HOM3	3	0	0	-0.0898579	TRUE	FALSE	6;5;3	-0.08349298461183384;-0.03033979165590204;-0.15574082161425085	0.15853665334798536;0.4071056510165419;0.4049101245776828
HOM6	10	8	0.8	-0.249854	FALSE	FALSE	6;6;6;6;6;6;6;6;6;3	-0.291539846380852;-0.4642526693465412;-0.25442931949742154;-0.19364582783901302;0.21720125699924825;-0.04139202852428381;-0.3176229870639324;-0.25184668646829744;-0.6097645112035274;-0.2912464269118294	0.0003207411549877129;2.1736205360064552e-05;0.00015187078865019836;0.0024940513196794454;0.02622877925106802;0.1165609534218078;0.001015339363133133;0.0010450208806395715;1.476888718902412e-05;0.07076885764460254
HOR7	1	1	1	1.54175	TRUE	TRUE	3	1.5417501420895603	0.012492662892427512
HPA3	1	0	0	-0.21587	TRUE	FALSE	3	-0.21587007441103906	0.36193331164185605
HRB1	1	0	0	0.0456306	TRUE	FALSE	6	0.045630647387211884	0.9145832960116326
HRI1	3	3	1	-0.636775	TRUE	FALSE	6;4;5	-0.6378527704160828;-0.6756951597851811;-0.5967784530944673	0.001099670655535344;0.0009269011583453131;0.0006671380606924538
HRK1	2	2	1	0.505352	TRUE	FALSE	5;6	0.46153868951471155;0.549164416265107	0.015079739288071903;0.0003511364771544034
HRP1	4	0	0	0.0518652	FALSE	FALSE	6;5;6;6	0.12859438715496846;0.1235567648737016;-0.0015734905238164332;-0.043117003692569864	0.40030999420176344;0.4721652515650741;0.9063933842250329;0.8041163065653731
HSC82	3	1	0.333333	0.0445102	FALSE	FALSE	6;6;6	-0.06225695142010389;0.24425760695957816;-0.04847002663129074	0.05096493240306924;0.0008656429936400384;0.7506839278449917
HSF1	4	4	1	0.78682	TRUE	TRUE	6;6;4;5	0.6319796002937922;0.724319606746948;1.3814835101531102;0.4094981045447692	0.004085442400280869;0.0004908030548327504;0.0008364462467470387;0.004391218341470837
HSK3	1	0	0	0.488046	TRUE	FALSE	3	0.48804626974108434	0.06568244099639159
HSP10	4	4	1	0.405267	TRUE	FALSE	6;6;6;6	0.36319133532400594;0.3437298033841727;0.3549856843388197;0.5591595163188698	0.00010291273717357143;7.480981552060375e-05;0.0004907859982040759;0.0010225679096613925
HSP104	11	11	1	1.444	TRUE	TRUE	5;6;6;6;6;6;3;6;6;6;6	1.297253361408492;1.5242467313495656;2.0797742543449536;1.3603153151204885;1.372446979209239;1.2391243843015411;1.5395649985463626;1.4632086348172457;1.6410442358150885;0.9602963430040949;1.4066878000195473	0.0011325587546365157;2.1533486997112844e-06;3.645484283398195e-06;2.513042058530431e-06;1.1153401417438357e-05;3.6343502194215474e-06;0.014168053364405978;1.510445566746507e-06;4.850654125022988e-06;3.001401757170452e-06;3.4302901703651374e-06
HSP12	2	2	1	1.71066	TRUE	TRUE	6;6	1.6316171470305854;1.7897121323179566	3.195652876703835e-05;3.113392366187612e-05
HSP26	10	10	1	2.21656	TRUE	TRUE	4;6;6;6;6;5;6;6;4;4	2.406107147514341;2.278160031094939;2.2986710469818856;2.2637129574347474;2.371016553754363;2.4938333023862986;2.122917977832155;2.0550257198677273;1.5767479073372046;2.2994226084557248	0.00013135326620427646;4.624864616591782e-06;5.266523862142679e-06;2.2916214612293922e-06;1.8705168215574051e-06;0.00016376542219935256;2.08453433508331e-06;1.8705168215574051e-06;0.0004872777330188293;2.0724735158293992e-05
HSP31	6	5	0.833333	1.16801	TRUE	TRUE	6;6;5;6;3;3	1.3076461871128582;1.1556482611560424;0.9019316174311274;1.5126620459011026;1.246582261148487;0.8835688487587107	8.200324864170139e-06;0.0001223569223920176;0.001218471075730418;1.8705168215574051e-06;0.005854870257897245;0.09376126970303947
HSP42	1	1	1	1.12942	TRUE	TRUE	6	1.1294180400931118	7.62956403545125e-06
HSP60	16	16	1	0.45058	TRUE	FALSE	6;6;6;6;6;6;6;5;6;6;6;6;4;6;6;6	0.40496843737092936;0.32629900604084505;0.5103144910186376;0.7063908591115977;0.6252949160940463;0.27735510435062116;0.3890745545423129;0.7443995624139041;0.3413541512869741;0.6327749874232584;0.5961144835233281;0.3733979953350709;0.20833668862808663;0.2937023442724037;0.30850944268823194;0.4709956735831	1.0096807963874372e-05;0.002721573832597733;3.685764952034323e-05;4.780149393710914e-05;9.988161742061319e-05;0.0020638070455493733;4.1484873448035434e-05;0.004136864527515006;2.0355007024772905e-05;1.161232714087996e-05;2.5989187363643827e-05;0.00012046275922190068;0.04525451568250417;0.00032965925205333604;0.007990303333130768;4.81493731813016e-06
HSP78	4	4	1	1.38894	TRUE	TRUE	6;4;6;6	1.3588842149741094;1.3108919578758995;1.375986852343975;1.5100104586541891	7.279715080340477e-05;0.0005923874090902217;1.000921156721757e-05;3.645484283398195e-06
HSP82	2	2	1	1.00746	TRUE	TRUE	6;5	0.888359505228905;1.12656026618701	6.851556702469767e-05;0.0004323581120138045
HTS1	1	1	1	-0.612697	TRUE	FALSE	6	-0.6126973159888366	1.297511912057241e-05
HTZ1	1	1	1	-0.168212	TRUE	FALSE	6	-0.1682116072033537	0.03671654563517351
HUB1	1	1	1	0.760289	TRUE	TRUE	6	0.7602892207195655	9.076887312830954e-05
HXK1	13	13	1	1.01527	TRUE	TRUE	6;3;6;6;6;4;6;6;6;6;6;6;6	1.031882888120073;1.0999038726466481;0.7640552862263752;1.1506800298776323;1.4603008342689137;0.9818546692587065;1.0156646233486402;0.9900822707511827;1.0829408603915254;0.8472473533608603;1.0158661909576832;1.0078081097905192;0.7502059971272426	8.088593507907101e-06;0.002973671359185091;8.632214750386432e-05;0.00017087224514609632;8.130983998976588e-06;0.0008097217365583314;2.0069058303134985e-05;4.8303868008934886e-05;7.715619509927825e-05;3.574639120931552e-05;0.00011223669904453259;4.4044520293241535e-05;0.00012112957375839583
HXK2	8	8	1	-0.481161	TRUE	FALSE	6;6;3;6;6;6;6;4	-0.5914765201704781;-0.22477811855609225;-0.7458836546843225;-0.2984640315479228;-0.38941736764011403;-0.10386888840881309;-0.5476715416898474;-0.9477285576002815	0.00043045038185754014;0.030862980548421955;0.02406246889875909;0.0002587965230606516;8.497194534027859e-05;0.025043895112304107;8.945084854030405e-05;0.006334715599468691
HYP2	2	1	0.5	-0.00494014	FALSE	FALSE	4;6	-0.3762416407488888;0.36636135773762757	0.06821196521429668;0.007626111839934906
HYR1	2	2	1	0.559763	TRUE	FALSE	6;6	0.5447268185085229;0.5747996826797828	5.475859139513366e-05;0.00024966834584510736
ICL1	1	1	1	4.0433	TRUE	TRUE	4	4.04329713896959	5.355544215938314e-05
IDH1	6	6	1	1.1765	TRUE	TRUE	6;6;6;6;4;6	1.8230463152287386;1.2291989034499415;1.1145812210482706;1.0869660879295024;0.725187629337287;1.0800198046255578	2.0279535482606007e-05;7.751399217628103e-06;1.0966386525491235e-05;2.086622993973203e-06;0.022800535725235188;7.62956403545125e-06
IDH2	3	3	1	0.784946	TRUE	TRUE	6;5;6	0.9400757247355459;0.5752082304330358;0.8395547035329285	0.00015289347090583015;0.0007494806100782702;2.512774243506232e-05
IDI1	4	2	0.5	-0.43339	TRUE	FALSE	4;6;6;4	-0.6399847424042806;-0.9079478430987403;-0.03827386710520819;-0.14735199476976257	0.08580702167556126;0.003405022968946222;0.06898310523339889;0.022639230135972393
IDP1	1	0	0	-0.123049	TRUE	FALSE	5	-0.12304889225215801	0.19117630775092642
IES3	1	0	0	0.142774	TRUE	FALSE	5	0.14277395500736073	0.10880148608862486
IGO1	5	4	0.8	0.698741	TRUE	FALSE	6;4;4;6;5	0.7925817530589855;0.7091676332005818;0.8315396019867933;0.6256710562107867;0.5347434908591331	1.0835855149566038e-05;0.009582926868555879;0.10846023872998138;2.2982884398807282e-05;0.005043509870108598
IGO2	3	3	1	0.671168	TRUE	FALSE	4;6;4	0.8732738105998685;0.5761920119596116;0.5640385703848196	0.0012501626668117668;0.0008103472083094526;0.04924732388653395
ILS1	5	5	1	-0.608525	TRUE	FALSE	6;5;6;6;6	-0.6589437973941992;-0.5492347820822271;-0.5241252447330906;-0.4687510106890672;-0.8415713074575895	0.00029593405509045913;0.0011264450654216594;1.2935194984123935e-05;2.5769053216660164e-05;5.8992562891666465e-05
ILV1	3	1	0.333333	-0.416629	TRUE	FALSE	3;6;3	-0.43183717734092997;-0.46370423824846074;-0.35434562403687364	0.07790341475478078;0.000602026067128111;0.07840602659323359
ILV2	9	6	0.666667	-0.210646	FALSE	FALSE	6;6;6;5;6;3;6;3;4	-0.020170133841063115;-0.5934986187675638;-0.3212583399951432;-0.14155164783268862;-0.27087536448942984;-0.17234678507425397;-0.26492188523945237;0.09992813416241905;-0.21112211282447096	0.6602778454471158;4.5293238007008296e-05;0.002064101363514005;0.013300106464633895;0.0006903652356572562;0.5152209710720652;0.03599428933923161;0.5194489059463357;0.03099303759282721
ILV3	4	3	0.75	-0.484503	TRUE	FALSE	3;5;6;5	-0.2657362714904795;-0.6263825378557198;-0.58255196016086;-0.4633398873853001	0.05066788688002503;0.0019955496111615815;2.2275471957381683e-05;0.007582526032869707
ILV5	4	3	0.75	-0.406197	TRUE	FALSE	6;6;6;6	-0.32951275753282283;-0.21560730531880198;-0.5828689305133461;-0.49679872898458904	0.00025755539695899;0.05582722813839273;1.926491946066562e-05;0.00014874126562367296
IMD2	1	1	1	-0.659405	TRUE	FALSE	6	-0.6594053276838714	0.0004843027129723532
IMD3	2	2	1	-0.64573	TRUE	FALSE	6;6	-0.7720331539638723;-0.5194259771585371	4.0288575319650005e-05;0.00022955553376423823
IMG2	1	1	1	0.174823	TRUE	FALSE	5	0.1748230112282559	0.021947738133523575
IMH1	3	1	0.333333	0.0714095	FALSE	FALSE	4;6;3	0.15985716444321169;-0.021053320049917175;0.07542464085139486	0.009782951987946098;0.8520348781768715;0.27094054173121845
INO1	5	1	0.2	0.0674611	FALSE	FALSE	6;6;6;6;6	0.08384267125976683;0.05819410144296253;0.2078843666090915;-0.005855615603903014;-0.0067597838927145465	0.1356731210533259;0.6327427490301976;0.0008907518223432048;0.9004001802902828;0.5371847990796046
INP53	4	1	0.25	0.0788415	FALSE	FALSE	3;3;4;3	0.4983780863605659;0.005370510961161187;-0.22037212769565673;0.031989598653349466	0.03014523647056729;0.7099032721700856;0.3538820809449476;0.9866746009834958
IPP1	6	6	1	-0.283023	TRUE	FALSE	3;6;6;6;6;6	-0.369991106105355;-0.18300514544108837;-0.24008706489029827;-0.25942439070990564;-0.33650241892151167;-0.30912662684253633	0.0016301126581493024;0.0004384001673311575;0.006310216505029572;0.0008912450652571153;0.00029056404150760567;0.001377409414467734
IQG1	1	0	0	0.0170386	TRUE	FALSE	3	0.017038577396805782	0.4765024732292408
IRC24	2	1	0.5	0.502819	TRUE	FALSE	5;6	0.7540092137062808;0.2516284965265004	2.8851382357738497e-05;0.16618752639883333
ISC1	1	0	0	0.213829	TRUE	FALSE	3	0.21382927810571226	0.1471912138019104
IST2	2	1	0.5	0.504726	TRUE	FALSE	6;3	0.48924848610411664;0.5202031848545865	0.03173997686092976;0.24389719604068932
ISU1	1	1	1	1.00346	TRUE	TRUE	4	1.0034557888729454	0.018833199814589734
ISW1	1	0	0	-0.0646321	TRUE	FALSE	6	-0.06463210308674383	0.2064970267268733
IXR1	2	2	1	0.635821	TRUE	FALSE	5;6	0.7975292085725835;0.4741118316690266	0.00012320307166505625;6.0511754543372225e-05
JSN1	1	1	1	1.02397	TRUE	TRUE	5	1.02396923012502	0.0004291817688839282
KAP104	1	0	0	-0.312582	TRUE	FALSE	5	-0.3125815973444386	0.12953971105808
KAP123	5	4	0.8	-0.670261	TRUE	FALSE	6;3;5;5;5	-0.5482931074161501;-0.6050076689646242;-0.5617726616775496;-0.6933943643907274;-0.9428363907232484	0.00011753370575679379;0.08878862859650376;0.005523738800048689;0.00020249023276224936;0.00021175190589003848
KAP95	2	0	0	-0.0582513	FALSE	FALSE	6;6	-0.17758843574684477;0.061085865050443534	0.1053644428739728;0.2216184928473973
KAR2	12	7	0.583333	0.152232	FALSE	FALSE	5;5;4;4;6;6;6;6;6;6;6;6	0.0729141216141248;0.14254758731294415;0.16110801440024425;0.29666886191174796;0.19553009965152668;0.11422892502111484;0.44766144143265185;-0.3201899783322154;0.26489305288574905;0.27078936059367503;0.1478966757670951;0.032738740490422205	0.39497449549958774;0.13359002011079055;0.05672279763231967;0.01563142523889388;0.8371034554927597;0.0005931102089886676;0.00037664081972011744;0.002747246609721376;0.0007677971020308915;0.00013835626407823258;0.0003911426937817815;0.22433961737857858
KCS1	1	0	0	-0.274637	TRUE	FALSE	3	-0.2746374957053689	0.319738889012715
KEL1	7	3	0.428571	0.115302	FALSE	FALSE	6;5;6;5;5;5;5	1.068884302706864;-0.13637519863789033;-0.4008112199462497;0.07687278815903943;-0.14361918963433257;0.06793058527682519;0.27423511711723036	0.00022919422932090322;0.10690153261193952;0.0006770148634107234;0.24787690868081655;0.49444173853886314;0.24511932977515044;0.04642674577693936
KES1	3	3	1	-0.324467	TRUE	FALSE	6;6;3	-0.23342884316997348;-0.15820062665909548;-0.5817728568297084	0.00038813632347050193;0.00033944716637908243;0.010224054933489317
KEX1	1	0	0	0.114973	TRUE	FALSE	5	0.11497260213018443	0.06506656337028931
KGD1	8	7	0.875	0.952313	TRUE	TRUE	6;4;3;4;6;3;4;4	1.245001755414453;1.1928552550471307;0.2110290527280992;0.9717354711328567;1.1130228369260893;1.155451830217922;1.0637160917109876;0.665688044049576	8.130983998976588e-06;0.012720018431288178;0.07508394106492107;0.00040135860912542587;7.855644536926913e-06;0.0015871366226332397;0.0005032004974391648;0.004445592050282578
KGD2	2	2	1	1.41538	TRUE	TRUE	5;3	1.2982243156313076;1.532539042801848	0.0005316484541415443;0.000370016114476803
KIC1	1	0	0	0.462944	TRUE	FALSE	3	0.4629441784170543	0.6827728125150443
KRE2	1	0	0	0.412632	TRUE	FALSE	3	0.4126321540384651	0.1613555952370556
KRE6	2	0	0	0.115299	TRUE	FALSE	5;3	0.14806177093549205;0.08253647818404601	0.28220461082904635;0.9708692051056275
KRI1	2	2	1	-0.564346	TRUE	FALSE	5;5	-0.5634891241569058;-0.5652022286032872	0.0007577590969092453;0.0019359764728749647
KRS1	3	3	1	-0.627379	TRUE	FALSE	6;6;6	-0.5719149466141229;-0.6271267484864672;-0.6830954867936234	0.00020567925406132748;8.13833935676043e-05;0.00045407519991043214
KTI12	1	1	1	-0.735588	TRUE	FALSE	3	-0.7355879848051496	0.03462030799094233
KTR1	2	2	1	0.467241	TRUE	FALSE	3;5	0.45055018285174364;0.4839312481495828	0.007065500523791347;0.005890035365183578
LAM6	1	1	1	1.05588	TRUE	TRUE	4	1.0558758363632346	0.004572187607052456
LAP2	4	3	0.75	0.64641	TRUE	FALSE	6;4;6;4	0.7472776082246215;0.6685707404610411;0.5085070305119248;0.6612841491909587	0.0004448906968561414;0.004445063482519085;0.12572173437842699;0.007841062874670625
LAP3	4	4	1	0.586304	TRUE	FALSE	5;6;6;6	0.6760554097399349;0.5429725822777194;0.4996360761097867;0.6265516962206996	0.00012112957375839583;0.00013552832930961204;0.0002988088399891396;6.6354809605234806e-06
LAS17	1	1	1	0.697223	TRUE	FALSE	5	0.6972233462389579	0.008867907018184936
LAT1	7	7	1	0.146935	FALSE	FALSE	6;6;6;6;6;6;6	0.12317181608145636;0.20235245505578964;0.16654031128870164;0.18596213867773237;0.28379594770408995;-0.1611756361735481;0.22789958581192957	0.011038761535185373;0.009278710426988251;0.0009631601479011651;0.0011222566111529235;0.0008010733392449392;0.0012064905680291766;0.0013955416118894587
LCB1	1	0	0	-0.38551	TRUE	FALSE	4	-0.3855099141894537	0.05096493240306924
LCB2	1	1	1	-0.381001	TRUE	FALSE	6	-0.3810006629370823	0.009174879557666951
LCB4	3	2	0.666667	0.46701	TRUE	FALSE	4;4;5	0.6168145845882376;0.4894538229850326;0.2947611486828856	0.0012935896655600456;0.00868102982867416;0.07348321000207608
LCB5	1	0	0	-0.0479278	TRUE	FALSE	3	-0.04792779739197132	0.26877592388722044
LEA1	1	0	0	0.300638	TRUE	FALSE	4	0.30063845309211834	0.08878862859650376
LEO1	2	2	1	-0.367217	TRUE	FALSE	5;6	-0.2014321125983012;-0.533001291580401	0.01386749145347564;2.512774243506232e-05
LEU1	7	7	1	-0.544251	TRUE	FALSE	6;6;6;6;6;6;6	-0.5382717074570857;-0.4663447362663304;-0.8658316773429322;-0.6352363834239249;-0.34032005461236636;-0.42028123501609405;-0.5434691400190629	2.3956434816306827e-05;8.945084854030405e-05;5.303994590078496e-06;5.7006612202016304e-05;0.0005013114020264094;0.000936929630189573;2.207958509143435e-05
LEU2	5	5	1	-0.376456	TRUE	FALSE	6;6;6;5;3	-0.8220689462323629;-0.19577442825349373;-0.26341696716079743;-0.2562234046604747;-0.3447948376028406	7.264531632054828e-06;0.012086699551557284;0.0005357079097405049;0.002944443036967226;0.004266885062524176
LEU4	3	3	1	0.469636	TRUE	FALSE	6;6;5	0.32301970615293824;0.5284580760186239;0.5574301326146192	0.00020308541383101225;3.1001353021706414e-05;0.00757850633493372
LHP1	1	1	1	-0.407964	TRUE	FALSE	6	-0.40796401874545474	0.004422555477264397
LHS1	2	1	0.5	-0.0851903	TRUE	FALSE	6;6	-0.016957975812494308;-0.15342265283353684	0.4569793767728789;0.0021867797883514954
LIA1	1	1	1	-0.785521	TRUE	TRUE	5	-0.7855205794372169	0.00024157357535392685
LIP1	1	1	1	0.501504	TRUE	FALSE	6	0.5015036840707453	0.00020773501376670445
LIP5	2	0	0	0.214345	TRUE	FALSE	3;4	0.2737183230865048;0.15497181850512884	0.4040871022798715;0.19583797493209876
LOA1	1	0	0	0.00133901	TRUE	FALSE	4	0.0013390126956954046	0.7214052333607502
LOC1	1	0	0	-0.169351	TRUE	FALSE	5	-0.1693514499219741	0.6530905051718177
LPD1	7	6	0.857143	0.660078	TRUE	FALSE	4;5;6;6;6;4;4	0.513622779378347;0.8758713292987818;0.8163944770199417;0.6565447961691617;0.6527873243100996;0.6201857158900987;0.4851406886540277	0.11736497834085972;0.0001558487243424284;4.416107408362623e-05;4.951319925992817e-05;0.004043701294248531;0.002084484811814755;0.003204492928844386
LSB3	1	1	1	0.139536	TRUE	FALSE	6	0.13953612417192301	0.047370492956012145
LSB5	1	0	0	0.0685933	TRUE	FALSE	6	0.06859326586023541	0.14873442879649923
LSC1	6	5	0.833333	0.35143	TRUE	FALSE	6;6;3;6;6;6	0.3916099590775116;0.6120530733388718;0.18440996727708228;0.24819541413183865;0.32143721743141;0.35087249666502796	0.0006382439900547763;0.002159823835946552;0.07106433766886988;0.008192036067863413;0.00010246895392536957;0.0001059439380003909
LSC2	6	5	0.833333	0.552241	FALSE	FALSE	3;3;6;6;6;6	0.9312691698589243;-0.53888854881796;0.5907643051362588;0.798676965096002;0.752170274413821;0.7794560530989827	0.005460841555214451;0.14998861736293692;0.014139026605821978;0.0001814794660902673;6.920352948239704e-06;1.0730108206665491e-05
LSM12	1	1	1	-0.229939	TRUE	FALSE	6	-0.2299389488768656	0.00015046989198838043
LSM5	1	0	0	0.145885	TRUE	FALSE	5	0.1458853289767964	0.40781629975391903
LSM7	1	1	1	0.465745	TRUE	FALSE	5	0.46574522065199087	0.0012658128374008213
LSO2	2	1	0.5	0.00586021	FALSE	FALSE	5;6	-0.17320899420517358;0.18492941377221167	0.10327203500419938;0.027357645454335874
LSP1	5	5	1	0.5078	TRUE	FALSE	3;6;6;6;6	0.5066502014877314;0.34005980157952553;0.7139734182032719;0.6186428031667962;0.3596729683418327	0.0033391833102026317;0.0032609976041070815;1.1548621663734391e-05;1.2935194984123935e-05;0.008368313649706947
LYS1	4	3	0.75	0.453756	TRUE	FALSE	6;6;3;6	0.625643100397369;0.012686442753518365;0.6038152836558589;0.5728795398307469	9.463336767631455e-06;0.8001229682936382;0.006991868719422298;1.510445566746507e-06
LYS12	5	5	1	0.574291	TRUE	FALSE	5;4;6;6;5	0.52865351162511;0.6243142397526877;1.0721097147183754;0.2207400336316348;0.42563685240166976	0.00020773501376670445;0.0009899824818176317;3.782077953123702e-05;0.025286146364055143;0.0030478557692560438
LYS2	3	0	0	0.149625	TRUE	FALSE	4;4;3	0.21549650261874734;0.12518224052982058;0.10819718339077494	0.14536554918259584;0.1090731653227201;0.2421584584074487
LYS20	4	4	1	1.10142	TRUE	TRUE	6;4;3;6	1.398641559920704;0.9149669200867483;1.0336634343869011;1.0584178771823822	3.555374461580333e-06;0.0010450208806395715;0.0019307484795725606;2.1132254248355066e-05
LYS21	2	0	0	0.120448	TRUE	FALSE	6;5	0.1577216635774405;0.08317391166325616	0.15325427900964755;0.2620324609769199
LYS4	9	9	1	0.75528	TRUE	TRUE	6;6;5;5;6;6;3;6;6	0.5835186819198477;0.7080114388880788;0.5552629916348873;0.8909237059650473;0.6878978729022407;1.1823973003357078;0.8337016261452309;0.6204355124734164;0.7353696705339159	0.0008021488246531776;3.0996438450586824e-05;0.0033427003159088994;0.0029760215933090743;0.000146119637705447;6.588980441002236e-05;0.0018900981917598808;4.4421159097239154e-05;0.0003327166108670159
LYS9	10	10	1	1.17077	TRUE	TRUE	6;6;6;3;6;6;3;4;6;6	1.1237334097510523;1.1797151170903797;1.0583021143978462;1.3497472851819579;1.4820184583826066;1.1608217997688453;0.9198832942549969;1.2978570557436653;0.9582069009769044;1.1773848661364894	8.765047124089682e-06;4.583282765200102e-05;6.43035457132709e-05;0.012042658055337172;1.6629016926327696e-05;1.3334921530062579e-05;0.0008467297604002806;0.0009171299396076456;0.00011753370575679379;2.2710208049316444e-06
MAD1	1	1	1	-0.349331	TRUE	FALSE	4	-0.34933120297509335	0.015605399309189808
MAD2	1	0	0	0.00469826	TRUE	FALSE	5	0.004698264082798121	0.4307714187098358
MAE1	1	1	1	-0.595685	TRUE	FALSE	6	-0.5956846309653573	0.000767861465131639
MAF1	1	1	1	0.496557	TRUE	FALSE	4	0.49655664604994965	0.04383329561857986
MAK21	1	1	1	-0.849005	TRUE	TRUE	6	-0.8490052143613689	5.7051798964518405e-05
MAM3	1	0	0	-0.0684675	TRUE	FALSE	5	-0.06846745052189726	0.6171109224715479
MAM33	2	1	0.5	0.403277	FALSE	FALSE	4;6	-0.038492814451982535;0.845047488935915	0.22325961774548464;1.4859698441705834e-05
MAP1	4	2	0.5	-0.420395	TRUE	FALSE	4;4;6;3	-0.5836052562204206;-0.675560243023317;-0.048627649615148774;-0.3737885658612944	0.0011508097488784268;0.006874214022211428;0.9633435720691296;0.2177553751014267
MAP2	1	1	1	-0.19755	TRUE	FALSE	6	-0.19754952398027412	0.010845806181177628
MAS1	3	2	0.666667	0.439124	TRUE	FALSE	3;3;6	0.4095885874125038;0.366692528887242;0.5410904265447067	0.04269872135477449;0.09107544524850987;0.029155433736429707
MAS2	3	0	0	-0.098307	FALSE	FALSE	3;3;3	0.35685615306732876;-0.24413016272770044;-0.4076471045527442	0.1722516854564897;0.6052238223008303;0.2589006884091466
MBF1	3	3	1	0.607881	TRUE	FALSE	6;6;4	0.5782197800108122;0.6981841974339724;0.5472384953045613	0.0004348304215023536;1.3311472969001947e-05;0.0010450208806395715
MCA1	2	1	0.5	0.0118156	FALSE	FALSE	3;6	0.1510796137356379;-0.1274483842976568	0.7263907704661128;0.03210165343836594
MCD4	1	0	0	-0.283144	TRUE	FALSE	4	-0.2831444654830607	0.120173613889271
MCK1	2	1	0.5	-0.148902	TRUE	FALSE	6;3	-0.288947854866354;-0.008856473628242233	0.0011537248364042493;0.7009113460111632
MCR1	9	9	1	1.41735	TRUE	TRUE	5;5;4;6;5;6;6;6;5	1.4023143702095469;1.5120353028670368;1.4430361294769656;1.3029146691497746;1.486315501430411;1.4502528937825012;1.3159099375319077;1.3810314094728424;1.4622988807698114	6.081918131241729e-05;0.00014761075859049896;0.00012737373319793573;5.909340090825705e-05;0.002262213757745392;5.6809300340111726e-05;7.751399217628103e-06;5.729387848875697e-06;7.532161890970324e-05
MCT1	1	1	1	0.31559	TRUE	FALSE	5	0.31558957134591153	0.009073574754052535
MDG1	5	5	1	0.678081	TRUE	FALSE	6;4;5;6;6	0.6782993721242621;0.5724980012701073;0.7821000466393963;0.8275183817557853;0.5299869391853813	4.475508814045902e-05;0.042731113025939516;0.0007317146941279382;0.006314481052438439;7.101225142055227e-05
MDH1	8	8	1	1.08964	TRUE	TRUE	6;5;6;6;6;6;6;6	0.9087190449099318;1.636633419170147;1.0114581415816581;1.0885148365014323;0.734913581404524;1.3545687017166947;1.0889274156844593;0.8934073643538561	3.1001353021706414e-05;0.002763666449141266;7.62956403545125e-06;1.0409167338838171e-05;4.81493731813016e-06;1.0730108206665491e-05;7.272406873195482e-06;2.5498738612222137e-05
MDH2	4	4	1	2.79793	TRUE	TRUE	3;6;5;6	3.5362336570577666;2.6550943552227992;1.7504572270540923;3.249930430478384	0.002387299353131394;0.00010366078909359142;8.379423421648898e-05;2.7637827493694365e-06
MDH3	6	5	0.833333	0.628063	TRUE	FALSE	6;4;5;6;4;6	0.5999646820102151;0.6070941111908219;0.48144351379395073;0.5919849215764977;0.9438172312147418;0.544075419601082	1.4845846516879691e-05;0.047028190181109875;0.13614765724629693;0.00040135860912542587;0.018881190363932477;4.1484873448035434e-05
MDM38	2	2	1	0.371835	TRUE	FALSE	6;6	0.3915577233683455;0.35211320423546477	0.021064276463574845;0.00022955553376423823
MDY2	3	0	0	-0.139263	FALSE	FALSE	5;6;4	-0.09186764367197112;0.01778197237913099;-0.34370242043661964	0.07469150703525763;0.3075661942733228;0.2608334113046298
MEF1	2	2	1	0.701313	TRUE	FALSE	6;3	0.4832255841085162;0.9193997913305169	0.00046911054098927715;0.033716695481943906
MEH1	1	0	0	-0.0432026	TRUE	FALSE	6	-0.043202647456311576	0.5828480148009753
MES1	6	6	1	-0.665681	TRUE	FALSE	6;6;6;5;4;5	-0.58760270011522;-0.7473437166639529;-0.7518470925370164;-0.5429234522970653;-0.4628585964069886;-0.9015117563448988	0.0012501626668117668;0.002308050373425164;0.0005832953110134916;0.010644958841228748;0.04594575977210002;0.009478565986847116
MET10	7	5	0.714286	-0.641498	TRUE	FALSE	6;6;6;3;5;4;6	-0.6300620237018207;-0.6382240267724013;-0.8369387932270747;-0.6057029164559121;-0.9540598330843122;-0.4885380723041284;-0.33695699944979346	0.00024783977091282785;8.901673790843095e-06;1.1125450166013625e-05;0.10244955545352845;0.001813601088307787;0.06493254736755277;6.316465558897968e-05
MET13	2	2	1	-0.269981	TRUE	FALSE	6;4	-0.28975581381307947;-0.25020648661459266	0.006519877812272145;0.009678293686473258
MET14	1	1	1	-0.615636	TRUE	FALSE	6	-0.6156361148845966	4.787211968566442e-06
MET17	10	7	0.7	-0.274958	FALSE	FALSE	3;6;6;6;6;6;3;6;6;6	-2.018548633046946;0.37606215796891007;-0.058070180064034554;0.1491648365482898;-0.1372605081279228;0.04036219464873832;-0.2631836732854989;-0.25157038834208634;-0.3308646532400064;-0.2556689037601091	0.007065500523791347;7.706070780117705e-05;0.09989791772002748;0.008936650296065428;0.0007232991543445808;0.8644097400017956;0.11875620962074818;0.0006630416369704096;0.002150583229640271;0.0011905200337243647
MET2	3	2	0.666667	0.907011	TRUE	TRUE	3;5;4	0.8049630280244651;0.9363882906471254;0.9796830735385955	0.08120783524213893;0.0035996889548157575;0.033144105633870984
MET22	3	3	1	-0.58252	TRUE	FALSE	6;4;5	-0.40800027221365753;-0.6713603771843013;-0.6682006751413044	0.00024205639216989718;0.010532169096069903;0.011494310646031772
MET3	1	1	1	-0.362436	TRUE	FALSE	6	-0.3624363466026921	3.267780310618788e-05
MET5	14	12	0.857143	-0.682989	TRUE	FALSE	5;6;3;6;3;5;6;6;5;6;6;5;6;6	-1.0662559647766594;-1.1058799800518608;-0.3558769862856065;-0.6347796154783221;-0.7907237139802631;-0.7126084219367307;-0.7397034351231833;-0.5388024609377455;-0.7092079907586125;-0.7113479953672135;-0.831344331865554;-0.14047146997404455;-0.5038426188625598;-0.721002357945502	0.01746688751687784;9.335931943514289e-06;0.1459044710160058;1.2499714422914184e-05;0.0069612294873686075;0.010505549885210514;8.815165789535757e-06;0.00019700526211174227;0.0006323589561923466;0.00047934142522587626;0.00044802516201298886;0.27597450943875684;0.00018922248421726778;0.00047358271070295624
MET6	20	20	1	-1.04338	TRUE	TRUE	6;5;5;6;6;6;6;6;6;6;6;6;6;4;6;6;6;3;5;6	-0.5296644259792459;-1.241102924624996;-0.9371808429715482;-1.1093261073381167;-1.1802745688172973;-0.9478337440639057;-1.0657737746914209;-0.9499187109134286;-0.9090629361198013;-1.029311434462578;-1.0129585525320959;-1.0272333676434509;-1.0168924184755912;-1.1614790031269733;-1.5125015667707153;-0.9334357169460517;-0.9703156495775586;-1.1182487622465753;-1.2306510481630384;-0.9845202879422903	0.0019578155981043767;0.0006523937746827926;4.4911729827424485e-05;3.373976820127861e-06;3.701571196504489e-06;1.8141940888581397e-05;2.513042058530431e-06;1.2488378430791752e-05;2.2275471957381683e-05;7.62956403545125e-06;3.001401757170452e-06;4.787211968566442e-06;7.62956403545125e-06;0.00028384263104414285;1.510445566746507e-06;1.2089222113622693e-05;1.0966386525491235e-05;0.001857474273832623…
MET7	3	2	0.666667	-0.179939	FALSE	FALSE	6;3;6	-0.24864837637169182;-0.29676581243740185;0.005597882174044658	0.0014374780166284131;0.04211183352495658;0.8173698226919156
MEX67	1	0	0	-0.0953562	TRUE	FALSE	6	-0.09535615686191276	0.6666176438014624
MFT1	1	1	1	-0.437139	TRUE	FALSE	6	-0.4371390493047208	0.026877312730253053
MGE1	2	0	0	-0.0421759	FALSE	FALSE	3;4	0.16175448443000157;-0.2461062502516086	0.42538843744075133;0.11633808535326744
MGM1	1	1	1	0.325404	TRUE	FALSE	6	0.3254038359314948	0.007043970861001705
MGR1	1	0	0	0.212209	TRUE	FALSE	5	0.21220868194288092	0.08096871461964199
MHF1	1	0	0	0.00379218	TRUE	FALSE	6	0.00379218212110511	0.998607310941501
MHF2	1	1	1	-0.885457	TRUE	TRUE	6	-0.885456657797331	0.00019709095204658092
MHP1	2	2	1	0.560068	TRUE	FALSE	5;6	0.6532689703437604;0.4668674797431438	0.002145684860704687;0.0005338060729711524
MIA40	1	1	1	0.672706	TRUE	FALSE	6	0.6727064724600172	6.144436097580723e-05
MIC19	1	1	1	0.24095	TRUE	FALSE	6	0.24094989163420344	0.0004691705723754694
MIC26	1	1	1	0.326187	TRUE	FALSE	6	0.32618659486315776	0.0008201413788378631
MIC60	1	0	0	0.320062	TRUE	FALSE	3	0.3200619485808555	0.15233243037255112
MIG1	2	2	1	0.457723	TRUE	FALSE	5;5	0.4028711223059151;0.5125753803865478	0.002221578920479302;0.0004323581120138045
MIR1	2	1	0.5	0.38011	FALSE	FALSE	6;6	-0.04276636968251707;0.8029860745063755	0.8190949933876898;6.671792973053932e-06
MIS1	2	2	1	-0.702656	TRUE	FALSE	5;6	-0.6522992314381539;-0.7530127357870602	0.0004178175199868451;0.0001574012649475876
MKK2	1	1	1	1.171	TRUE	TRUE	3	1.1709997042209377	0.01924269933298632
MKS1	1	1	1	0.795235	TRUE	TRUE	3	0.7952347976016433	0.031056117633236586
MLC1	4	2	0.5	-0.084229	FALSE	FALSE	3;6;6;6	0.18772235352339722;-0.0798737561369518;0.14121498176041122;-0.5859796780885032	0.7214052333607502;0.21251736500665228;0.008092960478211477;1.3851866979317387e-05
MLP1	12	1	0.0833333	-0.102309	FALSE	FALSE	4;4;6;6;6;3;3;4;4;3;3;6	-0.15871854474101613;0.26028806041658403;-0.08203628228656255;-0.23749212059664426;-0.08105454964054709;-0.332127002839959;-0.1590571419228555;0.056403636179499714;-0.253002975008899;-0.5185053349364291;0.5053098947438693;-0.2277149388053748	0.18899437795210425;0.10026291168103386;0.8968849743392263;0.10788962035539797;0.19573859302414884;0.14355458197625431;0.09550355694333329;0.5848858286471076;0.06442887607296366;0.05559119849004762;0.1719707967140845;0.008959600713980697
MMF1	6	5	0.833333	0.0825886	FALSE	FALSE	6;3;6;6;6;6	0.1979528345489064;-0.22383238888987722;0.07878005624887317;0.23762137132773653;0.09650986264513707;0.10850008610114317	8.0580440163559e-05;0.36371615439941857;0.02970309703953627;0.0010409296510240076;0.015368315300083991;0.02406246889875909
MMS2	1	1	1	0.466968	TRUE	FALSE	3	0.4669682109553996	0.04361642714008288
MNN2	1	0	0	-0.165207	TRUE	FALSE	4	-0.16520729398308678	0.42622896889294104
MNN4	1	0	0	0.496367	TRUE	FALSE	3	0.49636662379009183	0.2974469635658772
MNP1	2	1	0.5	0.0629335	FALSE	FALSE	4;3	-0.12308199419085736;0.2489489282477069	0.18188896405096114;0.007922945033476628
MNR2	1	1	1	0.500014	TRUE	FALSE	5	0.5000137398782332	0.008963130141908771
MOB1	1	0	0	-0.150804	TRUE	FALSE	4	-0.15080360811465013	0.37043745099307135
MOG1	1	1	1	0.21358	TRUE	FALSE	4	0.2135796561605936	0.03861337480636677
MOT2	3	1	0.333333	0.0965168	TRUE	FALSE	5;6;5	0.00038146137198947545;0.21336426385492285;0.0758045475794574	0.5468202001561634;0.0031370226266916905;0.9378398100609011
MPM1	1	1	1	1.24608	TRUE	TRUE	4	1.2460792672358805	0.0019955496111615815
MRC1	1	0	0	-0.0102096	TRUE	FALSE	3	-0.010209577755466328	0.5445543747873383
MRI1	3	3	1	-0.609156	TRUE	FALSE	3;3;6	-0.3609379848644082;-1.1062097688383705;-0.36032156917700886	0.044434442037672835;0.013975937763804663;0.0004651281829461302
MRN1	1	1	1	-0.48672	TRUE	FALSE	6	-0.48672034976748557	0.0003304519274450512
MRP1	1	0	0	0.148881	TRUE	FALSE	6	0.1488807241023136	0.30143794683668573
MRP7	1	0	0	0.23497	TRUE	FALSE	4	0.23496991697753267	0.15951680261015214
MRP8	4	4	1	0.867555	TRUE	TRUE	5;6;6;6	0.7042274932493261;0.6992646449225854;0.8015497816073792;1.2651761604983223	0.00013837098233235903;6.081918131241729e-05;8.446083979830785e-06;1.510445566746507e-06
MRPL10	1	0	0	0.136203	TRUE	FALSE	3	0.1362028051608329	0.413246472647016
MRPL13	2	0	0	-0.131156	TRUE	FALSE	5;6	-0.05425109484788934;-0.20806061542373805	0.9281231233105113;0.06881860081621288
MRPL17	1	0	0	-0.145172	TRUE	FALSE	3	-0.14517153262483345	0.26479619284789774
MRPL20	2	2	1	0.233925	TRUE	FALSE	5;6	0.31053047328668;0.15731988902148564	0.0007180309670367993;0.04288336630090076
MRPL22	1	0	0	-0.0167628	TRUE	FALSE	3	-0.016762777014383414	0.8114461625450899
MRPL24	1	0	0	0.338599	TRUE	FALSE	3	0.33859865065485995	0.07451384507785394
MRPL3	1	0	0	0.12589	TRUE	FALSE	5	0.1258898885057053	0.1466721806948046
MRPL33	1	0	0	-0.0114959	TRUE	FALSE	6	-0.011495883545432586	0.6093557483161738
MRPL6	2	0	0	0.349738	TRUE	FALSE	4;4	0.14596924825846713;0.5535069159621288	0.17046064711029704;0.30402470028943973
MRPS16	1	1	1	-0.413078	TRUE	FALSE	3	-0.41307836808307064	0.0059726577731717325
MRPS17	1	0	0	-0.0523985	TRUE	FALSE	3	-0.052398515646783404	0.7388903445526807
MRPS35	2	0	0	0.165265	TRUE	FALSE	3;5	0.23586530928822008;0.09466500316805487	0.16413488721836053;0.19949857654445205
MRPS5	1	0	0	0.199857	TRUE	FALSE	4	0.19985661507829056	0.1380549121246013
MRPS8	1	0	0	0.127166	TRUE	FALSE	5	0.12716644081711598	0.3907118435036138
MRS6	1	0	0	-0.205624	TRUE	FALSE	5	-0.2056239569843834	0.08697300623096192
MRT4	1	1	1	-0.948712	TRUE	TRUE	5	-0.9487121901855359	9.074398534228707e-05
MSC1	5	4	0.8	1.54848	TRUE	TRUE	4;6;5;3;5	2.0625433491789815;1.5697572450864012;1.278504174743301;1.0666044048930978;1.7650017262961482	0.00016329239413849788;1.0396945299383e-05;0.00016608889953820534;0.8681217691881553;0.00013101719107340976
MSC3	4	3	0.75	0.938152	TRUE	TRUE	3;6;6;6	0.42834474843691006;0.9199983766096127;1.0173047670547468;1.3869606895586608	0.2168170998098135;0.0005686796903773553;3.547490982935739e-05;2.886006514048399e-06
MSC7	1	1	1	1.11098	TRUE	TRUE	4	1.1109792767461615	0.01299087983299179
MSI1	1	0	0	0.208813	TRUE	FALSE	5	0.20881288540442505	0.053458117781989306
MSS116	2	1	0.5	-0.345214	TRUE	FALSE	3;5	-0.11778201812652576;-0.5726459110520381	0.7151268868232087;0.013739190657633195
MSS51	1	1	1	0.340997	TRUE	FALSE	6	0.3409969965056522	0.0018337892523464768
MTC1	8	2	0.25	0.0952674	FALSE	FALSE	6;6;5;5;6;4;3;6	0.40575396927017526;-0.10235781431271193;0.1023119510236732;0.03450105937957253;0.3458416048557278;0.16741922072811513;-0.14260010009072746;-0.048730565440699605	7.5964896049715595e-06;0.08008292171746346;0.44161941171822355;0.7196764874423166;0.0005890580174599626;0.24681662413458028;0.44555211604183514;0.7461408313907117
MTD1	1	1	1	-1.4384	TRUE	TRUE	5	-1.438399776764138	0.001097804822721281
MTR4	1	1	1	-0.549223	TRUE	FALSE	3	-0.5492229020522128	0.010075493110935784
MVD1	3	1	0.333333	-0.0999319	FALSE	FALSE	6;6;6	-0.3537531680481125;-0.032258037340459976;0.08621543681936397	0.0002863383841440542;0.8665819714909732;0.3562133443262782
MXR1	1	1	1	0.478206	TRUE	FALSE	5	0.4782062909232727	0.0023206948341916354
MXR2	1	1	1	1.74523	TRUE	TRUE	5	1.7452277460257406	0.00011829139133216783
MYO1	1	1	1	2.84408	TRUE	TRUE	4	2.84407979331192	0.0014424285154183594
MYO2	1	1	1	-0.211448	TRUE	FALSE	3	-0.21144794370462794	0.025752325582653505
MYO3	2	1	0.5	0.373075	TRUE	FALSE	3;6	0.2930017698677201;0.45314864222457685	0.11171659809048566;0.0008656429936400384
MYO5	1	0	0	-0.200913	TRUE	FALSE	5	-0.20091267634450546	0.14540211516749077
NAB3	1	1	1	0.268445	TRUE	FALSE	6	0.2684448878742168	0.003086989001766916
NAN1	1	1	1	-0.729785	TRUE	FALSE	6	-0.7297846287549321	0.0010409296510240076
NAP1	1	0	0	-0.00492493	TRUE	FALSE	6	-0.0049249292601672625	0.9132553175167019
NAS6	2	2	1	0.439994	TRUE	FALSE	6;6	0.4459358253942436;0.43405237542846686	0.005046530034489719;0.00010831653617486457
NAT1	3	1	0.333333	-0.343296	TRUE	FALSE	4;3;3	-0.19763007910764813;-0.46157661989968957;-0.3706816217736764	0.30208740131892003;0.030030029802460074;0.26591286967492206
NBA1	2	1	0.5	-0.188259	FALSE	FALSE	5;3	0.07972738311916838;-0.4562452349306826	0.8965168415155378;0.02383138940310562
NCB2	1	1	1	0.215913	TRUE	FALSE	4	0.21591290734767066	0.0043363834534480795
NCE101	1	1	1	0.565495	TRUE	FALSE	4	0.5654954366356753	0.015079739288071903
NCL1	6	6	1	-0.394218	TRUE	FALSE	5;6;4;6;4;5	-0.25767919943315176;-0.38949738468314177;-0.42828432852448906;-0.3589419829591466;-0.7015936851298046;-0.2293092101172463	0.01307601509224832;0.0014962319491719877;0.0027724327190471556;0.0019931539393175644;0.00039540933007576636;0.008203290609814643
NCP1	4	3	0.75	0.0724103	FALSE	FALSE	6;6;6;6	0.29473701903213645;-0.07335176389565483;0.17822032741010013;-0.10996419426543731	0.0010789860346170242;0.037310457213748455;0.05041708969277838;0.01721211846085069
NCR1	1	0	0	0.169169	TRUE	FALSE	3	0.16916944432016645	0.343313477309013
NDC80	1	1	1	0.413984	TRUE	FALSE	4	0.41398368763993043	0.028721802017902667
NDE1	3	3	1	0.917963	TRUE	TRUE	5;4;6	0.8940432488396538;0.7040326979286091;1.1558132567672552	0.0012489043705150484;0.0019757972229450505;4.0288575319650005e-05
NDI1	5	4	0.8	1.082	TRUE	TRUE	3;3;6;6;4	1.4884973716619936;0.580939649748095;1.3103100468143505;0.9315160043532544;1.098714560426958	0.0015499820629028417;0.06367981651829191;7.62956403545125e-06;4.1484873448035434e-05;0.0029118136196180787
NET1	5	2	0.4	-0.41326	TRUE	FALSE	6;3;4;3;6	-0.30634161087873935;-0.687852749411903;-0.3242435241358365;-0.45565155951302005;-0.2922107740144271	0.0021277198954077455;0.056550408208767985;0.1839765338182945;0.06958498460235804;0.002226653376276275
NEW1	3	3	1	-0.760853	TRUE	TRUE	6;5;5	-0.7569153026506783;-0.7481478581595806;-0.7774956856258799	0.00019998159218060466;0.004988793869566184;0.0009586683540032573
NFU1	3	1	0.333333	0.00821904	FALSE	FALSE	5;6;6	0.11566928768972913;0.06234016772675362;-0.1533523314866806	0.2505044960375538;0.35504658385533594;0.00243917723956911
NGG1	1	0	0	0.13359	TRUE	FALSE	3	0.13358954349188418	0.796375911658319
NGL2	1	0	0	-0.138443	TRUE	FALSE	3	-0.13844318422155363	0.3708102849612352
NGR1	2	2	1	0.887774	TRUE	TRUE	3;5	0.8096801901885144;0.9658683245283055	0.02774956314755832;0.00023223971789725013
NHP6A	2	1	0.5	0.125798	TRUE	FALSE	6;6	0.17248647737877965;0.07911037238172634	0.004898194270101752;0.13155642388215158
NIF3	4	0	0	-0.0247521	FALSE	FALSE	4;3;4;4	0.055868604105495503;-0.15127749408925253;-0.2788455941956373;0.27524613116761143	0.4614713832327628;0.22743691103823427;0.22251035810120906;0.07936597796936935
NIP1	3	3	1	-0.555243	TRUE	FALSE	6;6;6	-0.616534839686333;-0.4627507384367896;-0.5864434862092607	0.00041361447721025815;0.000146119637705447;0.0010257006974221338
NIT3	3	1	0.333333	-0.0922412	FALSE	FALSE	3;6;6	0.04167065496619967;-0.3438125197975599;0.0254184047720035	0.30691314504412653;0.001050754862300539;0.46532380511968685
NMA111	2	1	0.5	-0.312522	TRUE	FALSE	3;3	-0.02402862112107105;-0.6010156868790716	0.6334395776233698;0.017164158374664527
NNR2	1	1	1	1.33762	TRUE	TRUE	6	1.3376155224080208	1.5468521225802694e-05
NOC3	1	1	1	-0.498294	TRUE	FALSE	6	-0.498293938314234	0.018044339826925576
NOG1	2	1	0.5	-0.520701	TRUE	FALSE	4;6	-0.2599434000322842;-0.7814576014738635	0.09623681428416017;0.0013710448960056027
NOP1	2	2	1	-1.00282	TRUE	TRUE	3;6	-1.0501340219855113;-0.9555106898905477	0.00977932294414434;1.241991739180595e-05
NOP10	1	1	1	-0.658027	TRUE	FALSE	5	-0.6580274981485816	0.0030678051241913844
NOP12	1	1	1	-1.42161	TRUE	TRUE	4	-1.4216082125585023	0.005324988460158597
NOP15	1	1	1	-0.317256	TRUE	FALSE	6	-0.3172558072167718	0.0001678584028619784
NOP2	4	4	1	-0.775898	TRUE	TRUE	6;4;5;6	-0.7599814318005609;-0.896882994115752;-0.6486806708180468;-0.7980475573230001	0.0001829374722024665;0.000701104255407291;0.0010012601578300953;3.1001353021706414e-05
NOP56	6	6	1	-0.955271	TRUE	TRUE	6;4;5;5;6;6	-0.9927563860098019;-0.9819158647294489;-1.1884342183664716;-1.085840304393789;-0.5135896739326027;-0.9690902972432688	3.701571196504489e-06;0.0013081920432023628;0.00045046229232367324;0.00018168508306378315;0.00012112957375839583;2.5769053216660164e-05
NOP58	4	4	1	-0.893931	TRUE	TRUE	4;5;3;6	-1.0168114802509514;-0.9032339841261585;-0.8085387394172994;-0.8471403817883001	0.013390941500966584;0.0003511364771544034;0.004648340778323684;0.00022665961419131696
NOT3	3	1	0.333333	0.0865329	FALSE	FALSE	6;6;5	-0.02818402007324384;0.032923093856954425;0.2548597468938306	0.6933717687379477;0.6577438327056365;0.030890539766395386
NPA3	2	1	0.5	-0.194804	FALSE	FALSE	6;5	-0.42349000788137153;0.033881862396726775	0.005912124315963626;0.4485616759073834
NPL3	2	2	1	-0.275423	TRUE	FALSE	6;6	-0.3897823038310845;-0.16106318788549123	0.0010257006974221338;0.00019149135155623937
NPL6	3	2	0.666667	-0.291497	TRUE	FALSE	6;4;5	-0.2359773466575753;-0.33018921081459685;-0.30832378260073917	0.01697060315030247;0.06502917337988706;0.025536586131501754
NPT1	6	2	0.333333	-0.10499	FALSE	FALSE	5;5;3;6;6;3	-0.34555527430171723;-0.135509607234183;-0.13333397411459183;0.0936089838129177;-0.20883715319015922;0.09968670454960582	0.0008720149790586339;0.26452139721247453;0.024006373609200646;0.13372460753926416;0.06439572184496967;0.5058614580929521
NQM1	2	2	1	2.14036	TRUE	TRUE	6;6	1.8036531700374296;2.4770699188561274	1.2657587655605958e-05;1.8705168215574051e-06
NSP1	4	4	1	-0.407673	TRUE	FALSE	5;4;6;6	-0.6708366102662081;-0.3403689743004923;-0.1693410277470639;-0.450145868099349	0.0011110367429841357;0.019666517861219767;0.010194104600997025;0.00019797321741258034
NSR1	2	2	1	-1.10422	TRUE	TRUE	3;6	-0.7850960722257018;-1.4233435446703133	0.03846880499518118;9.533397136900663e-06
NTF2	2	2	1	-0.309417	TRUE	FALSE	6;6	-0.34502712322502416;-0.2738070813969037	7.063346915936874e-06;1.0969615547031721e-05
NUC1	1	0	0	-0.0958198	TRUE	FALSE	4	-0.0958198268498957	0.916783465419392
NUG1	1	0	0	-1.29822	TRUE	FALSE	3	-1.2982159709797358	0.057486716800046404
NUM1	8	5	0.625	0.386547	TRUE	FALSE	5;6;6;3;4;3;3;4	0.2978552711608412;0.579733461787051;0.27602958096564967;0.4172641655889459;0.3117387136935861;0.1379960670017028;0.7495017287571034;0.32225595592190615	0.0022755156461347586;0.0002462128669956849;0.0030504034804392363;0.04994481346998929;0.1177261565140649;0.26514137498699736;0.05556948019552324;0.03241047235651694
NUP100	3	0	0	-0.0504422	FALSE	FALSE	6;3;3	-0.1407522018826399;-0.2603809893692036;0.24980655185092912	0.06960342227922532;0.4082984699582764;0.21083106568547363
NUP116	1	1	1	0.401776	TRUE	FALSE	3	0.40177621205363473	0.026248236471316775
NUP145	1	1	1	-0.200145	TRUE	FALSE	6	-0.20014502183757196	0.0373324240141279
NUP159	5	2	0.4	-0.0811154	FALSE	FALSE	6;6;4;5;5	-0.19712780691875642;-0.23086872795577995;0.008267393403859152;0.037705457663251465;-0.023553312219208686	0.010180359164939557;0.00218371716712893;0.8720363958861157;0.6231122534701361;0.817792781687979
NUP2	8	6	0.75	-0.223117	TRUE	FALSE	5;5;6;6;5;6;6;6	-0.2901334698976211;-0.29172211088830213;-0.08656382192637446;-0.1285808679447154;-0.3503391808482866;-0.2371366453516514;-0.26457616535277084;-0.13588137802148498	0.015253949696728693;0.027357645454335874;0.11406938823000257;0.01604713510308638;0.02432620726327552;0.00248490135729668;0.0022212835589267518;0.07012848761935651
NUP49	3	1	0.333333	-0.1077	FALSE	FALSE	4;6;6	0.02680110575955487;-0.07768222726759554;-0.27221897552246666	0.8179044663429255;0.42737503256189546;0.025043895112304107
NUP53	1	1	1	-0.541628	TRUE	FALSE	5	-0.5416277257098949	0.03242293141842896
NUP57	3	1	0.333333	-0.113086	TRUE	FALSE	6;6;4	-0.02049000448909649;-0.1583614561437714;-0.16040710665527835	0.9304297083191584;0.0063552500995540636;0.3181811822082578
NUP60	6	0	0	-0.0677738	FALSE	FALSE	6;4;6;6;6;5	-0.008051371416624119;-0.2751323154770461;0.08477317806997939;-0.045164196852173516;-0.06619859163360865;-0.09686937176250654	0.8939464314677957;0.1299602024518056;0.5235732503321057;0.43024899471456607;0.20475594942086575;0.25403517264651404
ODC1	1	1	1	-0.729805	TRUE	FALSE	4	-0.7298054021829099	0.03747578339528897
ODC2	3	3	1	-0.715766	TRUE	FALSE	4;6;3	-1.034784183799738;-0.60815925471237;-0.5043544806151362	0.01049304474271295;0.00040135860912542587;0.030451610505395108
OLA1	4	4	1	-0.1246	FALSE	FALSE	6;6;6;6	0.18227012225392933;-0.27332558643081434;-0.13821409622816566;-0.26913228982224424	0.0001729366282229796;0.0027210694011492614;0.04082078318729278;6.941879668242915e-06
OM45	6	6	1	1.96708	TRUE	TRUE	6;4;3;6;6;6	2.077750719064217;2.259246966752987;2.1135793695427973;1.753452987581197;2.2131400850598135;1.3852979221568158	1.510445566746507e-06;0.00030404025990428385;0.002662890482955573;9.392481602641194e-06;2.5769053216660164e-05;2.1649619580918203e-05
OSH2	2	2	1	0.523321	TRUE	FALSE	6;4	0.6307221214433529;0.4159208171426626	0.0006671573288599581;0.0072262386157107925
OSH3	1	0	0	0.390723	TRUE	FALSE	4	0.3907228160497279	0.10028479123227733
OSH6	2	1	0.5	0.523649	TRUE	FALSE	4;5	0.21762329237079778;0.8296742147363356	0.2819087165113088;0.007578473861010093
OSH7	2	2	1	0.333341	TRUE	FALSE	4;6	0.3497879329837039;0.31689344259814023	0.04196123603250246;0.0007460830028023269
OTU2	1	0	0	0.019134	TRUE	FALSE	3	0.019133960085748924	0.8105323056867081
OYE2	5	3	0.6	-0.203115	TRUE	FALSE	4;6;6;6;6	-0.24599325283648332;-0.11393265553344123;-0.21886532726996927;-0.032551857296403953;-0.4042297470354629	0.04816881702993509;0.14550184100068678;0.0008097217365583314;0.2064970267268733;0.00030017239451735745
PAA1	2	0	0	-0.0252283	FALSE	FALSE	6;6	-0.05386764089209971;0.003411103631781525	0.07443692349808738;0.9800152554208486
PAB1	16	16	1	-0.597139	TRUE	FALSE	6;6;6;6;6;5;5;6;6;6;6;6;6;5;6;6	-0.5041095188049695;-0.9122442786505375;-0.1671845485274731;-0.7223907195539911;-0.16813266996533774;-0.482542860206061;-0.5551133407357501;-0.4320327251391644;-0.758246053735832;-0.5249224022086584;-0.603325887219325;-0.5080673344408094;-0.6989130792299552;-1.6432082731576605;-0.42191905126692386;-0.4518684161495393	0.00024749616075400976;4.816823264595604e-06;0.005488313325996894;0.00018922248421726778;0.0012030708226509143;0.0032258460648749297;0.000345281619374973;6.354680896853653e-05;0.0038577513106409886;0.0004158268021626776;3.5566123896838926e-05;0.0023635266494667793;0.0007232991543445808;0.004296332427883179;0.0006523227224034229;3.860821624945496e-05
PAF1	1	1	1	0.0921697	TRUE	FALSE	3	0.09216970296885266	0.047548234889167096
PAI3	1	1	1	2.07079	TRUE	TRUE	6	2.0707896475297054	2.442969578219585e-06
PAL1	2	0	0	0.05621	TRUE	FALSE	3;5	0.0013773117425780555;0.11104277358058054	0.5482390199589037;0.821544001106933
PAM1	1	0	0	0.0567351	TRUE	FALSE	3	0.05673508803028809	0.3891315679737696
PAM17	2	1	0.5	0.393976	TRUE	FALSE	3;6	0.3414525990611947;0.446499025814438	0.45152779862391507;0.0014607569620288126
PAN1	11	3	0.272727	-0.0924729	FALSE	FALSE	5;3;5;6;4;6;6;3;4;5;6	0.15086900564139843;-0.13343180390160053;-0.23919231069887598;0.10893354363847157;0.12383797307123037;0.07000469588451513;0.17439155441760737;-0.05491991397599645;-0.9173652707025931;-0.20160658739558834;-0.09872245647583955	0.4808595927732686;0.3686215705627133;0.004979561167850422;0.004207167166745075;0.19331873796464738;0.2770304403781128;0.2210834718050866;0.28193696825065995;0.0007677971020308915;0.154206499835393;0.13495378019279225
PAN5	3	1	0.333333	-0.281269	TRUE	FALSE	3;3;6	-0.13685414447079186;-0.3488591837450762;-0.3580950409249218	0.7412016436190648;0.14540211516749077;0.011370305900131683
PAR32	1	1	1	0.507285	TRUE	FALSE	4	0.5072854833539635	0.015253949696728693
PBI2	3	3	1	1.49843	TRUE	TRUE	6;6;6	1.514203833652597;1.6213552235855002;1.359745528906949	2.5292798526406964e-06;3.001401757170452e-06;6.286874897559372e-06
PBP1	3	2	0.666667	0.201001	TRUE	FALSE	3;4;6	0.18333915057001368;0.2078312603731335;0.21183272667961411	0.1794248817072072;0.028388027849707394;0.003725139590383788
PBP4	3	2	0.666667	0.0367727	FALSE	FALSE	4;6;6	0.06914418113516824;0.25415211948678407;-0.21297811482888185	0.28603492736263525;0.0026096495225375925;0.013153791689713548
PCC1	1	1	1	-0.527787	TRUE	FALSE	6	-0.5277870203488362	0.0006523937746827926
PCS60	7	7	1	1.72553	TRUE	TRUE	3;6;6;5;4;3;5	1.9629651742081462;1.5361180479071654;1.996738421816865;1.674722854030984;1.987075066239502;1.38392143564395;1.537172850549581	0.007626111839934906;9.193866381093005e-06;3.975511325069515e-06;0.00010246895392536957;0.0002620546404511682;0.026703472849639864;2.6482717768093613e-05
PDA1	4	4	1	0.370597	TRUE	FALSE	6;5;6;4	0.2827096775881599;0.46031194951141347;0.3270040728857657;0.4123636864901476	0.005943438170101988;0.00033226065810071544;0.0013924755444195405;0.017707191992562744
PDB1	3	3	1	0.000975754	FALSE	FALSE	6;5;6	0.217984299060892;-0.5402388759146335;0.3251818381316103	0.002492104538890404;0.014788618858526075;6.327836653344181e-06
PDC1	7	4	0.571429	-0.280564	TRUE	FALSE	6;6;5;6;5;6;5	-0.00847277423874727;-0.36692120469036493;-0.629733632243817;-0.46083329519852084;-0.19321491149917924;-0.2834397685966772;-0.02133233756226578	0.8940688577122745;2.007149346059905e-05;0.0013607921490909763;0.00051017358854692;0.09982978478947326;0.0017998001032149301;0.6827728125150443
PDC6	2	2	1	2.72337	TRUE	TRUE	4;6	3.6739212704014736;1.7728281451453656	0.0005188040516299073;4.810387454299174e-05
PDH1	1	1	1	2.70756	TRUE	TRUE	3	2.70756441006039	0.023424560797999105
PDI1	8	0	0	-0.0233624	FALSE	FALSE	6;6;5;3;5;6;6;6	0.1256765954252339;0.05402501676772613;-0.16030723574057884;0.25549071582422345;-0.2019564263825372;-0.18893462978527423;-0.07834488199387779;0.0074517575366142095	0.20718701671211365;0.05593677902658597;0.1928367803330947;0.19425700558108633;0.16639018558038385;0.08064108098515486;0.07734257038924715;0.4050004848748869
PDR16	2	2	1	-0.447162	TRUE	FALSE	6;6	-0.40543300431697626;-0.4888904845870056	0.0005251015779163066;0.00018110842439873545
PDX1	2	1	0.5	0.0267701	FALSE	FALSE	5;3	0.31618263287393433;-0.2626423566205265	0.002599377234071971;0.18991812058459945
PDX3	1	1	1	0.117648	TRUE	FALSE	6	0.11764792478127459	0.048983968056095395
PEP1	2	1	0.5	0.303727	TRUE	FALSE	6;6	0.19146246802926392;0.4159913172892086	0.1334404080006232;0.0058636220100558144
PEP4	6	6	1	0.729064	TRUE	FALSE	6;6;6;6;6;5	0.519368027368057;0.4392153859025087;0.917911124382896;0.68966366279162;1.1857498285823365;0.6224738831263367	0.0014664814707702496;0.025028726329716124;2.4245744519487364e-05;3.830205369619283e-05;0.016329199729792285;0.000680687164949273
PET10	4	4	1	1.82222	TRUE	TRUE	6;6;4;6	1.8824344866602343;1.919064656613749;1.5973614659637176;1.8899994763581998	4.351845808895366e-06;4.2831619991821695e-06;0.0001509176385142237;1.4752622459475958e-05
PET123	1	0	0	0.312942	TRUE	FALSE	3	0.3129416555798248	0.24199010016234182
PET127	1	0	0	0.36278	TRUE	FALSE	3	0.36277960571252826	0.28349142399625604
PET191	1	0	0	-0.139739	TRUE	FALSE	5	-0.13973935155331166	0.3832788208316836
PET9	4	3	0.75	0.717118	TRUE	FALSE	6;6;3;5	0.7662595395164192;0.8417929793011123;0.2278908787536626;1.032526978624706	4.754899043765317e-06;1.2829675666261607e-05;0.7132592771122773;1.2499714422914184e-05
PEX14	3	1	0.333333	0.192992	TRUE	FALSE	6;6;6	0.22859573211793338;0.03065403886779982;0.31972598118643114	0.05777879217198514;0.3644875691913184;0.000758453699440544
PEX19	1	0	0	0.183975	TRUE	FALSE	3	0.18397546681536736	0.6604823481443776
PFD1	1	1	1	2.72019	TRUE	TRUE	5	2.7201917325390994	2.0901907021322147e-05
PFK1	11	9	0.818182	-0.255653	TRUE	FALSE	6;3;6;6;5;6;6;6;6;6;6	-0.20677823183037594;-0.2644225540222925;-0.23804320401610346;-0.26916082010305825;-0.30439311033928884;-0.26591542281974484;-0.26878521106081454;-0.09368405386149675;-0.27875476744475525;-0.46385453454345216;-0.15839089941259987	0.00010689245989281717;0.12352298736549458;0.002448188070340471;0.0021501339082994194;0.001773429675621386;0.0005434548399701947;8.205881399043114e-05;0.0554428684965711;0.003136879508624226;0.00023223971789725013;0.0003445018569917563
PFK2	5	3	0.6	-0.16415	TRUE	FALSE	6;6;6;6;6	-0.040530730977198635;-0.20573309920117705;-0.13257540186395705;-0.4018727810364343;-0.040038496621893425	0.0710814777432234;0.007155761212136022;0.0027793397565593152;7.390478592443281e-05;0.12413648327356587
PGA2	1	1	1	-0.534182	TRUE	FALSE	5	-0.5341816682662511	0.0017907341074527706
PGA3	1	1	1	-2.1888	TRUE	TRUE	5	-2.1887954561292275	0.00016571038179978518
PGI1	10	3	0.3	0.312312	FALSE	FALSE	6;3;6;6;6;4;6;6;6;6	0.13020879672937807;0.7455294060307346;0.1942614435560886;0.0753500092800268;0.0005409163090780013;0.21887027559985878;0.12751311505352164;-0.003093877527773412;0.06325625704579593;1.5706859774572521	0.06583198387060392;0.0928919354792924;0.016683532378471352;0.06332813539784354;0.37043745099307135;0.09836818930183572;0.003079037328729253;0.6833041180817409;0.2338785239510915;1.2041800594945351e-05
PGK1	17	12	0.705882	0.562515	TRUE	FALSE	6;6;6;6;6;5;6;6;6;6;6;4;6;5;6;3;6	0.3941501282254679;0.39104768828593406;2.3549112530725553;0.10207246912371915;0.07057215244467857;0.06014140451356399;0.34663066100453843;0.5048108548059815;0.3433277233759977;0.2719935803131941;0.3356605260423102;0.31865772147484284;0.3961434090959932;0.27959475705462217;1.7425859070798135;0.6725130574676432;0.9779465849303426	0.0009996330176973674;0.000416929489557881;6.327836653344181e-06;0.05364759232759477;0.6443027629690828;0.12609252639316618;0.0029187520027901138;2.168925671492441e-05;0.0037410272837010653;0.0009675219625458832;0.0027746972884030436;0.002607564393920707;0.00010404393057958363;0.36813734066533044;2.1132254248355066e-05;0.05077129652513343;1.811663754427286e-05
PGM1	1	1	1	-0.883529	TRUE	TRUE	5	-0.8835294142668102	0.00042994007158508293
PGM2	6	6	1	1.28004	TRUE	TRUE	5;6;6;4;6;4	1.3166164553549964;1.3349511819242612;1.2320025920719113;1.4477686450754943;1.1305349439788046;1.21837490382652	0.00034779599043854956;5.4732891305923995e-06;3.4974085734674765e-06;0.0023810254305070546;1.3235558031414056e-05;7.833479612290375e-05
PHB1	3	3	1	0.324325	TRUE	FALSE	6;6;6	0.26382604377116975;0.42427172277251235;0.28487675961403036	0.009246893752390198;0.0008681061933028688;0.001714098324912172
PHB2	2	2	1	0.434719	TRUE	FALSE	5;4	0.3511838279261607;0.5182540603442025	0.012040246646365261;0.012204605128779421
PHO13	1	0	0	-0.721586	TRUE	FALSE	3	-0.721585517794679	0.06312559902361559
PHO8	1	0	0	0.000157735	TRUE	FALSE	4	0.00015773490309482774	0.5909935545185596
PHO81	1	1	1	1.13538	TRUE	TRUE	6	1.1353796870823536	0.0002570902395421813
PHO85	1	1	1	0.25616	TRUE	FALSE	6	0.25615966357979925	0.041864677928471664
PHO88	2	2	1	-0.335104	TRUE	FALSE	6;6	-0.5429899155632949;-0.12721907860858175	0.00015813782682337315;0.03404130937538023
PHO91	1	1	1	-0.52805	TRUE	FALSE	3	-0.5280497077785191	0.049863646011192524
PIL1	1	1	1	0.327818	TRUE	FALSE	6	0.3278177741886741	0.00022163878851712773
PIM1	3	3	1	0.259676	TRUE	FALSE	4;5;3	0.23479406041938303;0.30216165727257016;0.24207344976816308	0.02815120039215972;0.0022372988415698203;0.010621511521612732
PIN3	2	2	1	0.862701	TRUE	TRUE	6;6	0.8049866297084713;0.9204153540909958	6.998349904578223e-05;5.266523862142679e-06
PIN4	3	1	0.333333	0.173753	TRUE	FALSE	6;5;6	0.03637281021957633;0.23216200614650181;0.2527242511827051	0.3170163478257454;0.23379724940531973;0.010170289170342166
PIS1	1	1	1	0.0799731	TRUE	FALSE	6	0.07997310442653688	0.02879641688493104
PKC1	1	1	1	0.674289	TRUE	FALSE	3	0.6742888406924323	0.035555337692471004
PLB2	1	1	1	0.370867	TRUE	FALSE	6	0.3708671063184099	0.00022521386288974304
PLP2	1	0	0	0.0209872	TRUE	FALSE	6	0.02098716175309665	0.7779559822022027
PMC1	3	2	0.666667	0.718386	TRUE	FALSE	3;6;4	0.6536625300643205;0.7149653972042863;0.7865293434178229	0.03036172307657218;1.9204236996029946e-05;0.06535415601286924
PMI40	5	5	1	-0.537112	TRUE	FALSE	6;6;6;6;6	-0.47160856760911374;-0.34040914533176203;-0.3766411344073804;-0.44787953071736075;-1.0490195421223487	0.00337148664620296;0.0009411376844072705;0.008447163459436604;4.2119106797860505e-06;3.986102386694316e-06
PMR1	3	1	0.333333	0.191047	FALSE	FALSE	6;3;5	-0.1366791680388367;0.6554139472741124;0.05440720892136921	0.029155883223660396;0.2203303115434005;0.5065124898745538
PMT2	1	1	1	-0.525454	TRUE	FALSE	6	-0.5254536440544952	5.475859139513366e-05
PNC1	3	3	1	1.10974	TRUE	TRUE	6;6;6	1.8567520473665244;0.6384874739550432;0.8339665967120437	2.886006514048399e-06;2.292899105798052e-05;2.545675330333263e-05
PNP1	1	0	0	0.057913	TRUE	FALSE	5	0.05791296096365167	0.3804682015239533
POB3	4	2	0.5	-0.24098	TRUE	FALSE	5;5;3;6	-0.24648073334580906;-0.33849625909230685;-0.22093581641124393;-0.15800739217743315	0.0034059135771828293;0.1324756387210416;0.19164771241373;0.018232011329594556
POL30	7	7	1	-0.543547	TRUE	FALSE	4;6;5;6;6;4;6	-0.7487643715196894;-0.433445226602301;-0.5492637580668397;-0.46409960669312844;-0.5579229000115153;-0.5563590852538874;-0.49497137770973565	0.003837326110337613;0.0005350828013564526;0.0009764496235433192;0.00010440674625753945;2.3599107694612802e-05;1.2602106887525085e-05;0.00011834608178086246
POM152	1	0	0	-0.366521	TRUE	FALSE	4	-0.3665210261152676	0.10906614275908465
POM33	1	1	1	0.903209	TRUE	TRUE	4	0.9032094851840862	0.024416265821289265
POM34	1	1	1	-0.59084	TRUE	FALSE	5	-0.5908397743700716	0.0010257006974221338
POR1	10	10	1	0.721998	TRUE	FALSE	6;6;6;6;6;6;6;6;6;6	0.7911058658743411;0.8661016479503839;0.7956795276412255;0.7688102973529555;0.8378551315736127;0.5677578182280776;0.566162562112543;0.8257096779071538;0.8499547790930145;0.3508420267463906	8.130983998976588e-06;3.701571196504489e-06;3.701571196504489e-06;3.326906756469369e-05;3.658300561421074e-05;7.715619509927825e-05;0.0003947795055962462;9.205349302707865e-06;3.701571196504489e-06;0.00045046229232367324
PPA2	1	1	1	0.268284	TRUE	FALSE	5	0.26828359159099036	0.02542627659590638
PPZ1	1	1	1	0.273039	TRUE	FALSE	5	0.27303886060592947	0.0481180277209514
PRB1	6	6	1	1.02238	TRUE	TRUE	6;5;6;6;4;5	1.0637530995288902;1.000689838734626;1.1202758191708222;1.1591323892750611;0.7321784696801228;1.0582464929967443	5.474037967159211e-06;0.0003701410936904869;3.701571196504489e-06;1.600064697978382e-05;0.005364199929253583;0.00018110842439873545
PRC1	1	1	1	0.91219	TRUE	TRUE	4	0.9121899260768367	0.0006643645273391349
PRD1	4	1	0.25	0.026351	FALSE	FALSE	4;3;6;3	0.16776618391757755;0.12931778061421512;-0.1659986002681797;-0.02568123381359856	0.4326599731934538;0.07683253475111489;0.009530773721701125;0.9123669225774614
PRE1	1	1	1	-0.163521	TRUE	FALSE	6	-0.16352069494439436	0.0007761525852394193
PRE10	2	1	0.5	-0.177415	TRUE	FALSE	5;6	-0.209875270185189;-0.14495416730230354	0.10440949360603553;0.017423122000269794
PRE2	1	1	1	0.243625	TRUE	FALSE	6	0.24362505371208448	0.006991868719422298
PRE3	1	0	0	0.0130631	TRUE	FALSE	4	0.013063145413672206	0.7431692979503677
PRE4	1	1	1	0.201395	TRUE	FALSE	6	0.20139451489418292	0.006561311714481622
PRE5	3	1	0.333333	-0.023854	FALSE	FALSE	6;6;4	-0.11940144563500711;-0.025862246979170528;0.0737016416800775	0.012968031885181303;0.5130492377516552;0.1795643485553508
PRE6	1	1	1	-0.059446	TRUE	FALSE	6	-0.05944596337658317	0.021034534846605
PRE7	1	1	1	0.185587	TRUE	FALSE	6	0.1855866355527002	0.011645583092932973
PRE8	6	5	0.833333	0.0744531	FALSE	FALSE	4;6;6;6;6;5	0.2804507349817321;0.29524207969928656;-0.0934668088001894;-0.04249247666761152;-0.1800246301030415;0.1870097858725819	0.020141515432946757;0.00032965925205333604;0.012708990878212275;0.6379221071883086;0.007002424579815603;0.010017026547349397
PRE9	2	0	0	-0.0375222	FALSE	FALSE	5;6	-0.07943895082044918;0.004394624774370078	0.8210708081996866;0.7010904652883958
PRM15	1	0	0	0.42413	TRUE	FALSE	3	0.424130222755665	0.11088413438186402
PRO1	3	2	0.666667	-0.227688	TRUE	FALSE	6;5;4	-0.27864515149764535;-0.35612355023749026;-0.04829403641464075	0.0043507469442164775;0.0176834229371918;0.5992655057410596
PRO2	4	3	0.75	-0.366868	TRUE	FALSE	4;6;6;6	-0.3484376864481523;-0.42684818141876907;-0.5237909454133978;-0.16839616009884142	0.015346005253758885;6.145687065500408e-05;0.00015050887853802473;0.16943729841838007
PRO3	5	3	0.6	-0.270169	TRUE	FALSE	4;6;6;6;6	-0.5752997567777426;-0.3008218281720625;-0.009989262460494568;-0.4476890649676153;-0.017046851470806302	0.0041342263528257005;0.0007057398382078018;0.4494911704749389;0.0014890028642981408;0.3857998792262891
PRP19	1	0	0	-0.151681	TRUE	FALSE	6	-0.15168122314685156	0.1667253439843526
PRP43	2	1	0.5	-0.848545	TRUE	TRUE	4;3	-0.5106936068912344;-1.1863960719040327	0.03650395094530026;0.07145025855431601
PRP5	1	0	0	0.698608	TRUE	FALSE	5	0.6986079725738159	0.08362907762612963
PRS1	2	2	1	-0.473928	TRUE	FALSE	6;6	-0.41834594136757086;-0.5295098247681997	0.006641733369728998;0.006191948861217417
PRS2	1	0	0	0.0963609	TRUE	FALSE	6	0.09636091970565944	0.10704122063377884
PRS3	1	0	0	-0.0977607	TRUE	FALSE	3	-0.09776065296094259	0.9556479552928565
PRS4	1	1	1	-0.291532	TRUE	FALSE	6	-0.29153163763147727	0.00201091918734057
PRT1	13	12	0.923077	-0.536974	TRUE	FALSE	5;4;6;6;5;6;5;5;3;3;5;6;5	-0.627502501940979;-0.5222675917590425;-0.3996356518435765;-0.5122779698831943;-0.5294681634328905;-0.5116013850617778;-0.4366821817218898;-0.516865098390807;-1.05897230804381;-0.07528389500643878;-0.7721819295853934;-0.4914684469290063;-0.5264488634121243	0.0021589685394384516;0.0008748221738411241;0.014536556809387176;0.000416929489557881;0.0087227008110587;0.0003141362660204292;0.006897922323663053;0.0002674665962311909;0.024432652333587036;0.10674369398500808;3.267780310618788e-05;5.207946632344109e-06;0.007234006493920723
PRX1	3	3	1	1.3557	TRUE	TRUE	6;6;6	1.2577097677479923;1.4021924395967584;1.4071918047762928	2.5199593634323397e-06;4.358895008278873e-06;3.001401757170452e-06
PSA1	6	6	1	-0.301912	TRUE	FALSE	6;6;6;6;6;6	-0.3829383430540224;-0.21362113676783318;-0.18730067871155998;-0.34911935398785987;-0.3752927693539153;-0.3031967941645758	0.0014974091862183887;0.0007515985850656903;0.00042396069895012507;3.875606854791023e-05;0.0005147280108005153;0.0022276409638792628
PSD2	1	0	0	0.0223466	TRUE	FALSE	3	0.022346596775550898	0.6522064503746796
PSE1	1	0	0	0.113599	TRUE	FALSE	3	0.11359917147981612	0.38824690339134627
PSP2	2	1	0.5	-0.163961	TRUE	FALSE	6;4	-0.1885530441438745;-0.13936905340647582	0.004045522503137467;0.056821076613335166
PST2	4	4	1	0.674391	TRUE	FALSE	6;4;6;6	0.5353090251147994;0.6614261716429322;0.8222208561729212;0.6786093358833174	0.0001538633840880754;0.006426791409872319;4.0288575319650005e-05;0.0004631121297894042
PTC2	5	4	0.8	-0.406355	FALSE	FALSE	6;6;4;3;6	-0.23337619748305105;-0.2955927042075267;-1.2371579072735908;0.022654848498342903;-0.2883026089086611	0.009243932682265591;0.0005767996770403546;0.0019432192653031977;0.6898379501850623;0.002150583229640271
PTC3	1	0	0	0.160172	TRUE	FALSE	5	0.16017245929477603	0.05691497231717778
PTC5	2	1	0.5	0.336932	TRUE	FALSE	6;5	0.5524628448322394;0.12140199782302737	0.01205295429128355;0.4887011148266905
PTC7	2	1	0.5	0.142026	FALSE	FALSE	4;3	0.4107669178808594;-0.12671452300933814	0.02462763387756108;0.2979577569344418
PTH2	1	0	0	-0.0204942	TRUE	FALSE	6	-0.02049416198468401	0.36346362069851795
PTI1	1	0	0	0.0488027	TRUE	FALSE	6	0.048802742864465856	0.1556910574317534
PTK2	2	2	1	1.08675	TRUE	TRUE	6;6	0.5866559606448071;1.5868489774246535	0.0003488425360303015;1.4929877280186513e-05
PTP1	1	0	0	0.0506601	TRUE	FALSE	6	0.05066006395173343	0.26877592388722044
PUB1	4	4	1	-0.495723	TRUE	FALSE	6;5;6;6	-0.17246498605493726;-1.3210350762979228;-0.30769304300191885;-0.1816984243176239	0.0026461119679304936;0.0004170684960002614;0.0007645409529985057;0.0008519974329030459
PUF3	4	0	0	0.274967	TRUE	FALSE	3;3;4;4	0.669778014324182;0.1881371360395908;0.19006945814654685;0.05188251322183416	0.099281051398156;0.07807562558412946;0.12281426564380753;0.2941682192202545
PUF6	1	0	0	-0.0402052	TRUE	FALSE	3	-0.04020519790781236	0.6254766478409276
PUP1	3	1	0.333333	0.555529	FALSE	FALSE	6;3;3	0.9509732563792583;0.7163709267155184;-0.0007576915639086263	0.000418334509018055;0.17045021258293136;0.8200897160073245
PUP2	3	3	1	-0.154454	FALSE	FALSE	6;6;6	-0.6783228976091908;0.30666859821162173;-0.091707207015434	2.292899105798052e-05;0.0002337085436309888;0.008597119603057504
PUS1	1	1	1	-0.494429	TRUE	FALSE	4	-0.4944285445689397	0.003853899520108852
PUT2	3	2	0.666667	0.424444	TRUE	FALSE	6;5;6	0.33109748201307565;0.3708127997856024;0.5714211564399945	0.06297433124402252;0.01108148925261514;0.01920685240562547
PWP1	4	4	1	-1.11221	TRUE	TRUE	3;4;6;6	-1.3924469949551246;-1.100649205205562;-0.8230124425383494;-1.1327310546868863	0.002495313897286711;0.0006030518522038119;5.6689387122512315e-05;0.0001160232164905073
PYC1	2	2	1	0.983439	TRUE	TRUE	4;6	0.573219460184858;1.3936595032523036	0.0034129479274306223;5.474037967159211e-06
PYC2	2	1	0.5	0.442547	TRUE	FALSE	6;5	0.0715540165512362;0.8135404722376092	0.19583797493209876;0.0035098310391129825
PYK2	1	0	0	0.195948	TRUE	FALSE	6	0.195948059557084	0.395797569170429
QCR2	7	7	1	1.05519	TRUE	TRUE	6;6;6;6;6;6;5	1.4985323699057236;0.8214733482999842;1.0715377800327217;1.0790094217205604;0.9413919303671363;0.9483968788747777;1.0260123023985104	9.392481602641194e-06;6.091978163426268e-05;1.845678983494947e-05;5.917993697211755e-06;2.2232959436831056e-05;6.316465558897968e-05;0.0022758107344038334
QCR7	2	2	1	0.7546	TRUE	TRUE	5;5	0.6939312105092;0.8152690221997655	0.004811774332884374;0.0008941637237516029
QNS1	2	1	0.5	0.111813	TRUE	FALSE	6;3	0.18077604163128114;0.04284955737842817	0.004735934331450114;0.4698587832745713
QRI1	3	0	0	-0.0297823	FALSE	FALSE	5;6;6	-0.05374763553686876;-0.07556002567432261;0.03996074268265374	0.9063933842250329;0.22605100535943284;0.4695633592173562
RAD23	1	1	1	-0.192655	TRUE	FALSE	6	-0.1926554152363424	0.014376261125963007
RAS1	2	1	0.5	-0.256125	TRUE	FALSE	6;3	-0.1508330902671046;-0.36141666229482416	0.2815740289843032;0.004788962772477944
RAS2	3	2	0.666667	0.16478	TRUE	FALSE	6;6;6	0.1323888324804245;0.1986882642949088;0.1632629610734659	0.12581377229157067;0.00023436537159640395;0.004704570434636683
RBG2	1	1	1	-0.610456	TRUE	FALSE	4	-0.6104558547933671	0.008966672486114645
RBK1	2	1	0.5	0.188208	FALSE	FALSE	6;6	0.4950226780167215;-0.11860710572437828	0.026000522020177823;0.16661079268881845
RBL2	4	1	0.25	-0.0100363	FALSE	FALSE	6;6;6;5	0.07984371404473325;-0.03926590438446223;-0.07192895151586547;-0.008793871725124407	0.14959624541557362;0.0007180309670367993;0.13852106487934776;0.5114382671896313
RCK2	4	2	0.5	0.162603	FALSE	FALSE	6;6;3;4	0.4144353751306623;0.3908135943857364;0.28625945256342455;-0.4410973092184559	0.0004796197439041785;0.0026136116842297302;0.06927154212729615;0.45220972857412217
RCN2	3	3	1	0.727438	TRUE	FALSE	5;6;6	1.1014614286160076;0.839871735876071;0.2409822854485857	0.0005267373677301293;4.5784102181974424e-05;0.0004629389954108526
RCO1	1	0	0	-0.00774325	TRUE	FALSE	5	-0.007743249549782303	0.687031171494638
RDI1	1	1	1	-0.12158	TRUE	FALSE	6	-0.12157994604218214	0.03173997686092976
RDL1	2	2	1	0.495089	TRUE	FALSE	6;5	0.5048226349064248;0.4853561384904591	1.2232032109502614e-05;0.004788962772477944
REB1	4	0	0	0.0598098	FALSE	FALSE	3;5;3;5	-0.03538100594913429;-0.07800153679767187;-0.3726062128961269;0.7252280977976154	0.5300788524292676;0.2821536611992504;0.05222945809044238;0.1714326879717503
REE1	2	0	0	0.412772	TRUE	FALSE	3;3	0.23190115865671346;0.5936425608519784	0.056551129838963515;0.15547533898546345
REF2	1	1	1	0.61998	TRUE	FALSE	4	0.6199801744855862	0.009702912120236168
REG1	3	1	0.333333	0.204907	TRUE	FALSE	6;6;4	0.17584232546933914;0.29550094288369294;0.14337729672235025	0.027802071829949294;0.06175638275768442;0.20744365679166496
RER1	1	1	1	1.04223	TRUE	TRUE	6	1.0422346689881714	1.0126250902208829e-05
RFA1	1	1	1	0.298704	TRUE	FALSE	6	0.29870419661372494	0.012042658055337172
RFA2	1	1	1	-0.515434	TRUE	FALSE	6	-0.5154344849543974	3.8115289753228033e-05
RFA3	1	1	1	-0.602665	TRUE	FALSE	6	-0.6026652126901286	5.044882514396677e-06
RFC1	2	0	0	0.0419775	TRUE	FALSE	5;3	0.04168815383074523;0.04226675247855124	0.8704192659240754;0.3560775621763689
RFC2	1	1	1	-0.360813	TRUE	FALSE	5	-0.36081254640226224	0.0007462122958416243
RFC3	1	0	0	-0.299369	TRUE	FALSE	4	-0.29936918844491034	0.16928799939960845
RGI1	1	1	1	1.55461	TRUE	TRUE	6	1.5546132075651022	2.0929637203873544e-05
RHO3	1	1	1	-0.282829	TRUE	FALSE	6	-0.28282872200553494	0.00024814199833043504
RHO5	2	2	1	0.493912	TRUE	FALSE	6;6	0.2342260889198561;0.7535987710220792	0.025789783446328946;8.901673790843095e-06
RIA1	1	0	0	-0.101159	TRUE	FALSE	5	-0.10115873468112797	0.8127197252239637
RIB3	1	1	1	-0.353183	TRUE	FALSE	6	-0.35318344955412506	0.001088309234836401
RIB4	1	1	1	0.151291	TRUE	FALSE	6	0.15129092745316064	0.0009739658073146236
RIM1	1	1	1	0.412101	TRUE	FALSE	6	0.41210142732397753	5.3765209096424675e-05
RIP1	2	2	1	0.74842	TRUE	FALSE	4;6	0.7654031047196395;0.7314361417831807	0.01975608427960543;4.400632075928595e-06
RIX7	2	2	1	-0.732103	TRUE	FALSE	4;6	-0.7795803944173526;-0.6846256439410345	0.012036447803760907;0.0006355052462921433
RLI1	4	4	1	-0.439687	TRUE	FALSE	3;4;5;4	-0.6987976762656906;-0.18434102158922855;-0.3954446679957043;-0.48016602037008704	0.000894539361643867;0.02328033094823475;0.014443950638109812;0.021881637416952524
RMD5	1	1	1	0.645396	TRUE	FALSE	4	0.6453963886233478	0.0037052783299356177
RML2	1	0	0	0.445073	TRUE	FALSE	5	0.4450727917002744	0.0686544644203816
RNA1	4	3	0.75	-0.310925	TRUE	FALSE	3;5;6;6	-0.1877161897150509;-0.32111715618961056;-0.40462018157478874;-0.3302453397220761	0.09144103149252968;0.04063311089230452;0.0005147041438126505;0.00018168508306378315
RNA15	1	0	0	-0.248417	TRUE	FALSE	3	-0.24841748751817863	0.07370388568224762
RNH202	1	1	1	-0.888563	TRUE	TRUE	3	-0.8885626890775327	0.04331680643376045
RNH70	1	0	0	0.128854	TRUE	FALSE	5	0.12885377626640845	0.21510449478031946
RNQ1	2	0	0	0.0237402	FALSE	FALSE	5;6	0.0559266060832077;-0.008446147771564308	0.12115032119553902;0.8992689677740683
RNR1	1	0	0	-0.41999	TRUE	FALSE	4	-0.419990436964516	0.2041265307920981
RNR2	3	3	1	0.636452	TRUE	FALSE	6;6;6	0.497406907552202;0.6179100487286222;0.7940384763497941	0.00012139313084499572;3.5816154302844845e-05;7.048492627889556e-05
RNR4	6	5	0.833333	0.402699	TRUE	FALSE	6;6;6;6;5;6	0.4951943089124703;0.42435871829869426;0.3674973266037076;0.2642452606400527;0.43036160271973645;0.4345391230904899	2.1533486997112844e-06;0.0022310557931985633;0.0001617759179194322;6.36017441782649e-05;0.23364562100511738;0.002436744383411478
ROD1	2	1	0.5	0.503803	TRUE	FALSE	3;3	0.606216246610999;0.4013906280287711	0.23820419131591752;0.02932361031315448
RPA135	2	2	1	-0.850753	TRUE	TRUE	5;3	-0.8831498058974895;-0.8183559415156642	0.0012935896655600456;0.045341816462807036
RPA14	1	1	1	-0.895948	TRUE	TRUE	4	-0.895947564019453	0.010830990210103263
RPA190	4	2	0.5	-0.70701	TRUE	FALSE	3;3;5;5	-0.45886411670868604;-0.7374927094575477;-0.7370484170008714;-0.8946340604017281	0.07543635158070165;0.08878862859650376;0.0021549937812331125;4.54832041238799e-05
RPA34	1	0	0	-0.881104	TRUE	FALSE	3	-0.8811037916430813	0.05543054358306428
RPA43	2	2	1	-0.97085	TRUE	TRUE	4;6	-1.0608834718302755;-0.8808164779155658	0.00019350997242000684;0.0001019069883091224
RPB11	2	1	0.5	-0.326971	TRUE	FALSE	6;4	-0.2396455279558272;-0.4142967597918063	0.055376135460764794;0.019588595011449765
RPB3	1	0	0	-0.105122	TRUE	FALSE	6	-0.10512195606198942	0.19195013425101762
RPB4	1	1	1	-0.237996	TRUE	FALSE	5	-0.23799641826775159	8.076641765450005e-05
RPB5	1	1	1	-0.536236	TRUE	FALSE	4	-0.5362361524799588	0.005333395787402105
RPB7	1	1	1	-0.423178	TRUE	FALSE	6	-0.4231783958909091	8.79409770546105e-05
RPC11	1	1	1	-0.763028	TRUE	TRUE	5	-0.7630282025411831	2.9327101798822212e-05
RPC17	1	1	1	-0.895974	TRUE	TRUE	3	-0.895974246590997	0.014150912530778654
RPC19	3	3	1	-0.817491	TRUE	TRUE	6;6;5	-0.8010429605738495;-0.803792940309543;-0.8476375341994369	9.534109130255344e-05;0.0003671639292602635;0.00012110288269080547
RPC40	1	1	1	-0.827825	TRUE	TRUE	6	-0.8278253223211731	1.2935194984123935e-05
RPC53	1	1	1	-0.548565	TRUE	FALSE	3	-0.5485649642563586	0.0415526093274816
RPD3	2	0	0	-0.0990684	TRUE	FALSE	3;3	-0.14553645668264464;-0.05260030641361065	0.32327460007003866;0.942139066069913
RPE1	2	0	0	-0.21633	TRUE	FALSE	3;6	-0.3130293719578297;-0.11963063897878276	0.09940722154101994;0.06898995142005973
RPG1	7	6	0.857143	-0.562239	TRUE	FALSE	4;6;6;4;4;5;6	-0.6508093914192274;-0.660785045237741;-0.9053972694583623;-0.3088456294990797;-0.3914382693209535;-0.4777827778856873;-0.5406140606604548	0.01981701874233148;7.490283738126568e-05;2.9259899368927434e-05;0.13238254215630296;0.04399417060121224;0.030380637556849416;5.944463309212717e-05
RPL16A	3	3	1	-0.915956	TRUE	TRUE	6;6;6	-1.0533653438577462;-0.6807466294451485;-1.0137556110313135	2.5769053216660164e-05;2.9842030064333737e-06;2.567475036974552e-05
RPL16B	1	1	1	-0.838757	TRUE	TRUE	6	-0.8387569093964424	1.1894319669573293e-05
RPL24A	1	1	1	-0.845081	TRUE	TRUE	6	-0.845081121525293	0.00017028056909107974
RPL24B	1	1	1	-0.810238	TRUE	TRUE	4	-0.8102378332838063	0.01625271563278303
RPL25	2	2	1	-0.639558	TRUE	FALSE	6;6	-0.5753048578510791;-0.7038112015202376	4.81493731813016e-06;2.682044750411043e-06
RPL28	4	4	1	-0.737573	TRUE	FALSE	4;6;6;5	-0.8163891483932787;-0.749494709773767;-0.7711516489482341;-0.6132568136261289	2.562616595242595e-05;2.9259899368927434e-05;3.157269817377997e-06;0.002291666888501866
RPL3	6	5	0.833333	-0.595878	FALSE	FALSE	6;5;6;3;3;3	-0.802001804726078;-0.7021797158403164;-0.6745563788877764;-0.7230058228555648;0.08017369772556884;-0.7536994746194653	0.00037548519507166087;0.009034413268727377;5.089971356603823e-05;0.006423111588115692;0.28700184057288947;0.018941049260133458
RPL30	1	1	1	-0.639003	TRUE	FALSE	4	-0.639003115519604	0.0008253672474962049
RPL32	5	5	1	-0.847495	TRUE	TRUE	6;6;6;3;6	-0.9579923650795709;-0.5018236829837974;-0.5749257718543821;-1.1174738769549764;-1.0852613520727175	2.08453433508331e-06;2.9655624757957275e-05;0.00010549432365610562;0.011624880095240623;0.00022797585786503454
RPL33A	1	1	1	-0.724575	TRUE	FALSE	6	-0.7245752364164981	8.825132526871294e-06
RPL33B	1	1	1	-0.62731	TRUE	FALSE	6	-0.6273099121831456	0.00020773501376670445
RPL36A	1	1	1	-0.857705	TRUE	TRUE	5	-0.8577053122739958	0.0006903652356572562
RPL36B	1	1	1	-0.500754	TRUE	FALSE	6	-0.5007537841635528	0.0005387115062855555
RPL38	1	1	1	-0.71388	TRUE	FALSE	6	-0.7138804793809406	6.434766208264782e-05
RPL5	1	1	1	-0.67052	TRUE	FALSE	5	-0.6705200598649956	0.001882489679512859
RPL6A	2	2	1	-0.654138	TRUE	FALSE	6;6	-0.6375248812675585;-0.6707516666987048	0.0001268036304689413;6.36017441782649e-05
RPL6B	2	2	1	-0.746033	TRUE	FALSE	6;6	-0.7417204125953419;-0.750344739863964	3.6994421266222565e-06;2.886006514048399e-06
RPL8A	1	1	1	-0.523305	TRUE	FALSE	6	-0.523305488478181	0.0003511364771544034
RPL8B	2	2	1	-0.779933	TRUE	TRUE	6;4	-0.7206422271074447;-0.8392237760271456	5.9561963770061344e-05;0.004562568477570551
RPN1	6	2	0.333333	0.111964	FALSE	FALSE	6;6;6;6;6;6	0.01472630117723082;0.15417900345172175;-0.06857076714687227;0.4013141605962314;0.03774008956843837;0.13239411824536454	0.8636349188534949;0.05081463997438823;0.20187209406650297;0.00729076720098747;0.3978842091735023;0.04738787432768588
RPN10	3	1	0.333333	-0.642077	TRUE	FALSE	6;6;5	-1.5137405202408516;-0.15424180257666964;-0.2582481684387413	2.9596772972782704e-05;0.10302614567254485;0.09650649369407735
RPN11	4	2	0.5	-0.356852	TRUE	FALSE	6;5;6;6	-0.026252865701111926;-0.908062964416575;-0.09796173121520657;-0.39513015649914857	0.11818427410204431;0.00019709095204658092;0.27696435483929127;0.0385177176952382
RPN12	4	0	0	0.17813	TRUE	FALSE	6;3;4;4	0.011612876647582102;0.5025301115476338;0.024628926081626194;0.17374925481437467	0.4183913201885045;0.11094123306357796;0.9009696559822244;0.07250858798226398
RPN13	1	1	1	-0.0833634	TRUE	FALSE	6	-0.08336338943990147	0.008844729197469588
RPN14	1	0	0	0.124196	TRUE	FALSE	3	0.12419624484649179	0.4719291087248465
RPN2	8	3	0.375	0.10187	FALSE	FALSE	3;5;3;6;3;6;4;3	0.3083525760823781;0.2882906604194885;-0.054255865564515775;0.3074824040266574;0.44039532005986376;0.16020693426449711;-0.25594905347907726;-0.3795615054790125	0.05320608006700611;0.007109659346376715;0.8250288274206903;0.005300782147371695;0.08049036698095399;0.29538359844688866;0.022262088921219687;0.05164142424189417
RPN3	2	0	0	-0.053711	TRUE	FALSE	5;4	-0.08169508929400035;-0.025726936543603557	0.16618752639883333;0.9431008293216971
RPN6	3	1	0.333333	0.278631	TRUE	FALSE	4;4;6	0.01544412289710373;0.22246603920456953;0.5979836117395227	0.6823999314514617;0.2832670236310768;0.0021434891988738117
RPN7	1	1	1	-0.251602	TRUE	FALSE	3	-0.25160214574643697	0.036994743681563434
RPN8	3	0	0	-0.070551	FALSE	FALSE	5;6;4	0.02831280854171039;-0.012131897268849619;-0.227833848211759	0.972305948167461;0.9045977670141762;0.19733854587239338
RPN9	5	2	0.4	0.133446	TRUE	FALSE	6;6;3;6;5	0.2807650180799242;0.05494183143198272;0.12669959404184483;0.18815484265285268;0.01666789706284957	0.011353920195805044;0.1307009300511919;0.22096969141851175;0.023538542855134053;0.9928543848245784
RPO21	4	2	0.5	0.0328908	FALSE	FALSE	4;6;3;4	-0.28574146744824647;0.24751730451539944;0.22370859445684;-0.05392136986273263	0.040280323954646445;0.005300782147371695;0.736768128919417;0.3438592477816262
RPO26	1	1	1	-0.654465	TRUE	FALSE	4	-0.6544649413813075	0.0016391854465071852
RPP0	7	7	1	-0.755068	TRUE	TRUE	6;5;6;5;6;6;3	-0.7725955424664592;-0.35320393614055373;-0.7012992731457144;-0.7431248294535362;-1.5073577053928366;-0.674173285756549;-0.5337221764941384	0.0002337085436309888;0.004735934331450114;3.173895264421097e-05;0.001099670655535344;1.8705168215574051e-06;8.710366388577289e-05;0.0029973380152952638
RPP1A	1	1	1	-0.602011	TRUE	FALSE	6	-0.6020113645350665	6.144436097580723e-05
RPP1B	1	1	1	-0.744836	TRUE	FALSE	6	-0.7448363485031628	9.463336767631455e-06
RPP2A	2	2	1	-0.555066	TRUE	FALSE	6;6	-0.6780547502396326;-0.4320770874573814	3.2431056550977122e-06;0.00041672297479922594
RPP2B	2	2	1	-0.860766	TRUE	TRUE	6;6	-0.756066070928491;-0.9654655528597924	1.1669722714400056e-05;5.266523862142679e-06
RPS12	3	3	1	-0.524313	TRUE	FALSE	5;5;6	-0.6103861682203345;-0.6780954221579792;-0.2844566737513418	0.0001467454420424312;0.00014368428496255636;0.0006344911787503709
RPS13	1	1	1	-0.728961	TRUE	FALSE	6	-0.7289613434280894	0.00013025534047413128
RPS15	1	1	1	-0.714138	TRUE	FALSE	6	-0.7141384892381588	4.237257134464874e-06
RPS1A	2	2	1	-0.702503	TRUE	FALSE	6;6	-0.8040022684924119;-0.601004500129461	5.474037967159211e-06;5.654941162747927e-05
RPS1B	1	1	1	-0.873566	TRUE	TRUE	6	-0.8735663157368199	2.886006514048399e-06
RPS2	5	5	1	-0.764956	TRUE	TRUE	6;5;6;5;6	-0.7669867429761058;-0.640467121821702;-0.8742389908517267;-0.6860530786778218;-0.8570359843956816	9.463336767631455e-06;0.000338804084840105;8.334440129630916e-05;0.001753248305155346;2.168925671492441e-05
RPS20	3	3	1	-0.774145	TRUE	TRUE	6;6;6	-0.7023323784912201;-0.941960421799632;-0.6781407909008931	1.8705168215574051e-06;3.001401757170452e-06;3.326906756469369e-05
RPS22A	1	1	1	-1.11303	TRUE	TRUE	4	-1.1130343869206922	0.04348667987486639
RPS29B	1	1	1	-0.826919	TRUE	TRUE	6	-0.826918855011879	0.0004563885693132609
RPS3	6	5	0.833333	-0.649974	TRUE	FALSE	6;6;6;6;6;3	-0.7567206790804419;-0.664121950322373;-0.620392959049583;-0.6538194315178121;-0.6642613120586018;-0.5405281920593273	4.736136110595332e-06;3.839665876263389e-06;2.0082178980880574e-05;0.00021227945301469981;1.5821809765990413e-05;0.18611918452395168
RPS31	1	1	1	-0.678878	TRUE	FALSE	6	-0.6788781384504863	0.00014780008685558792
RPS5	3	3	1	-0.82627	TRUE	TRUE	4;4;6	-0.7332323347497499;-0.5085408528779386;-1.2370370239426252	0.0031381309216782153;0.008464549411612763;3.001401757170452e-06
RPS7A	1	1	1	-0.70372	TRUE	FALSE	6	-0.7037198651708905	0.00020308541383101225
RPS7B	3	3	1	-0.749532	TRUE	FALSE	6;6;6	-0.38351270222550315;-1.0064095073382302;-0.8586750455883669	0.0005831870129451638;2.886006514048399e-06;8.815165789535757e-06
RPT1	2	0	0	0.100071	TRUE	FALSE	3;6	0.09596192837589183;0.10418063468501779	0.09623681428416017;0.09770491752645277
RPT2	6	3	0.5	0.198598	FALSE	FALSE	6;6;4;6;6;3	0.11203067307481972;0.5034006302194164;-0.02728119252329335;-0.01558815862853213;0.1269938101616921;0.49203160195214296	0.008096797149582365;2.0082178980880574e-05;0.8721478588770307;0.3891315679737696;0.009614475344538985;0.0712535729101156
RPT3	1	0	0	0.00506306	TRUE	FALSE	6	0.0050630553631500815	0.8176511780063416
RPT5	4	3	0.75	0.144557	FALSE	FALSE	5;6;6;6	0.1667785747068836;-0.0614113850972339;0.16011874905584106;0.3127427435514968	0.013390941500966584;0.5906950773456922;0.019460114991077988;0.0048067843228416975
RPT6	6	3	0.5	0.158198	TRUE	FALSE	4;5;6;5;6;4	0.25546297870002643;0.060088876430144766;0.3459425837322747;0.05167498994773063;0.04823684368177664;0.1877838958212986	0.03173997686092976;0.1728267146243161;0.016653723335669526;0.4050583130728587;0.28349142399625604;0.03189289024912356
RRB1	3	3	1	-0.739983	TRUE	FALSE	5;6;4	-0.76985661819997;-0.8494643099878335;-0.6006287719169968	0.0011103546312411878;0.003852052610885352;0.02153861790484925
RRP3	1	0	0	-0.348957	TRUE	FALSE	3	-0.3489572455444396	0.1316610591681734
RRP4	1	1	1	-0.393874	TRUE	FALSE	5	-0.3938735516714499	0.039498050025120655
RRP43	1	1	1	-0.330304	TRUE	FALSE	5	-0.33030424945856285	0.011125482619797006
RRP46	1	0	0	0.103471	TRUE	FALSE	6	0.1034712574645412	0.12043419535836689
RRP5	1	1	1	-0.454327	TRUE	FALSE	6	-0.45432665600992983	0.0002733712354320498
RRP6	1	1	1	-0.342617	TRUE	FALSE	5	-0.34261662438730156	0.0053013969852001965
RSC2	1	0	0	-0.0262077	TRUE	FALSE	3	-0.02620770991095733	0.7301476880903491
RSC4	2	0	0	0.37066	TRUE	FALSE	3;4	0.33127262164009663;0.4100469561507999	0.9255391796615899;0.4913933304196569
RSC58	1	0	0	-0.365736	TRUE	FALSE	3	-0.3657364427184725	0.11674802211658329
RSC6	2	2	1	-0.0330321	FALSE	FALSE	5;4	-0.250951397390296;0.18488721884443565	0.019867234246888223;0.01280888132747396
RSC8	4	3	0.75	-0.350622	TRUE	FALSE	6;5;4;4	-0.21494776283088124;-0.38398589355673174;-0.41243606122927123;-0.39111782478501356	0.011125482619797006;0.015771201331418298;0.05543054358306428;0.026576764890492967
RSM19	1	1	1	0.207799	TRUE	FALSE	6	0.20779884140244836	0.025372594547192633
RSM23	2	0	0	-0.0125311	FALSE	FALSE	5;3	0.013545626128321081;-0.03860788306433362	0.6596493997231314;0.5993670200112233
RSM28	1	0	0	0.0280213	TRUE	FALSE	6	0.02802134095821811	0.38277781354938767
RSM7	2	1	0.5	0.345732	TRUE	FALSE	3;5	0.19681654697381512;0.49464783452470684	0.6415311699016731;0.0011187635487997392
RSP5	4	1	0.25	0.119226	TRUE	FALSE	4;6;6;6	0.07452913620072314;0.06354967333450862;0.06176767454907818;0.2770590004626289	0.22231769369144613;0.20682600265028708;0.2887846217183565;0.0008050883827609051
RTC3	2	2	1	1.68411	TRUE	TRUE	6;6	1.7193493753104288;1.6488685421477436	1.8705168215574051e-06;2.886006514048399e-06
RTF1	1	1	1	0.185683	TRUE	FALSE	6	0.1856828852075182	0.047463898638266076
RTG2	1	0	0	-0.0838874	TRUE	FALSE	4	-0.08388741606594244	0.4346360814510402
RTG3	1	0	0	0.201754	TRUE	FALSE	3	0.2017540529167573	0.11606840159517778
RTN1	5	3	0.6	-0.0723101	FALSE	FALSE	6;3;6;6;6	-0.05182920106576136;0.27711691372601055;-0.010012852152213602;0.10253542596244103;-0.6793608469823798	0.12452388317509051;0.03285618952605732;0.4913933304196569;0.04589155584209744;1.0966386525491235e-05
RTN2	3	3	1	1.73971	TRUE	TRUE	6;5;3	1.8609101559061365;1.6050128567948887;1.7532078864831568	3.001401757170452e-06;0.00023223971789725013;0.001460674565581181
RTS1	2	1	0.5	0.375661	TRUE	FALSE	3;5	0.387600822392013;0.3637201940007233	0.12953971105808;0.0026192977201336576
RTT102	2	2	1	-0.318827	TRUE	FALSE	5;5	-0.35331853683263775;-0.28433458629689745	0.006048860055523778;0.007270879981338203
RTT103	3	1	0.333333	0.231953	TRUE	FALSE	4;6;3	0.203584607296443;0.3367236054845191;0.15555020257986432	0.18598719815162143;0.048822872286011766;0.32909968283940133
RUD3	1	0	0	0.168945	TRUE	FALSE	3	0.16894530877934488	0.2664184025349718
RVB1	4	3	0.75	-0.186927	TRUE	FALSE	6;6;6;6	-0.3010803662727778;-0.11055718112413193;-0.2783946211618933;-0.05767707643020423	0.00012026903797541561;0.0008986967355364771;0.005252546456222564;0.34692099740307464
RVB2	4	2	0.5	-0.110317	FALSE	FALSE	6;4;6;6	-0.23973907780582654;0.029226038702930432;-0.10607866313643124;-0.12467661327469393	0.0016218886358241856;0.8860786226755109;0.19281723915699941;0.00037548519507166087
RVS161	2	0	0	0.106631	TRUE	FALSE	6;5	0.09185666477174134;0.12140511975086436	0.6952646759403239;0.06387463531135779
RVS167	1	0	0	0.0923868	TRUE	FALSE	6	0.0923868316884197	0.46006844147432696
SAC1	3	0	0	-0.257308	TRUE	FALSE	3;4;6	-0.5427099061444094;-0.10668960739441273;-0.12252551688072669	0.18075478124477926;0.2022215047828478;0.17220703163828724
SAC6	5	2	0.4	0.147384	TRUE	FALSE	6;6;6;3;6	0.24328308314102776;0.045571260174856076;0.017246800944434988;0.22788091054180734;0.2029364698875541	0.0011274207367778881;0.9304297083191584;0.9614358778225122;0.09444138955994762;0.001259798274216822
SAH1	7	7	1	-0.688354	TRUE	FALSE	6;6;4;6;6;6;6	-0.7335882691839691;-0.5596826138970166;-0.7548929004288079;-0.6494289400858517;-0.643726057791072;-0.7938431908311436;-0.6833187269463892	3.9610039505446124e-05;4.0680180423194936e-05;0.008351157923973826;2.8617702496382585e-05;3.5946727820324645e-06;7.706070780117705e-05;5.3765209096424675e-05
SAM1	3	3	1	-1.23084	TRUE	TRUE	5;6;6	-1.04881892750632;-1.3726838747634305;-1.2710098265018623	0.0012413157415827113;7.62956403545125e-06;1.619996839189125e-05
SAM2	3	3	1	-0.488268	TRUE	FALSE	6;6;6	-0.43297912861641963;-0.5208417992921062;-0.5109839626540883	2.920656029673803e-05;2.442969578219585e-06;0.005820341032097257
SAM4	1	0	0	-0.411963	TRUE	FALSE	3	-0.41196347522898247	0.22305443216829984
SAM50	1	0	0	0.0900364	TRUE	FALSE	6	0.09003640335530622	0.30774238302696416
SAP190	1	0	0	-0.150412	TRUE	FALSE	4	-0.15041188407268583	0.17156485518166165
SAP30	1	0	0	0.0598039	TRUE	FALSE	3	0.05980391386799661	0.36813734066533044
SAR1	2	0	0	-0.00758661	FALSE	FALSE	6;6	-0.021323475294877877;0.006150250845205249	0.27928967185056697;0.8833401353930019
SAS10	1	0	0	0.0624442	TRUE	FALSE	5	0.062444151006098125	0.4805122461263041
SBA1	1	0	0	0.186968	TRUE	FALSE	5	0.1869680098013069	0.19418771653308178
SBH2	1	0	0	-0.174468	TRUE	FALSE	5	-0.17446781520903418	0.43403610585283964
SBP1	1	1	1	0.250046	TRUE	FALSE	6	0.2500464317076678	0.003685533316333805
SCD6	2	0	0	-0.0585739	TRUE	FALSE	6;6	-0.055619220938183195;-0.06152856992511491	0.5963693261923931;0.5470670967015456
SCJ1	1	1	1	-0.240092	TRUE	FALSE	5	-0.24009189713437357	0.028802837600048932
SCL1	2	2	1	0.183556	TRUE	FALSE	6;6	0.2711956911796335;0.0959155379690399	0.0003093561218036131;0.019666517861219767
SCM4	1	0	0	0.200557	TRUE	FALSE	5	0.20055749518751348	0.26397017771565745
SCP1	1	1	1	0.48283	TRUE	FALSE	6	0.4828298916824796	0.0008264886841073789
SCP160	10	10	1	-0.760199	TRUE	TRUE	6;6;6;6;6;6;6;4;6;5	-0.7752238853469895;-0.7392872802303567;-0.599224231686712;-0.683529506540302;-1.8960911205920001;-0.36608015346423395;-0.5682025344990457;-0.7722784974136027;-0.5661023153376954;-0.6359688898977184	9.800287169046834e-06;2.0929637203873544e-05;5.903321967642266e-06;1.5900424368996856e-05;2.3739037584506478e-05;7.199999932819998e-05;4.319210287494514e-05;0.011163214671517999;0.0003000577466972962;0.0023988722541124995
SCS2	4	3	0.75	-0.168071	TRUE	FALSE	6;6;6;6	-0.16532544899562152;-0.0730541670412397;-0.18578279299595168;-0.2481213830263156	0.02429587630878567;0.058784177595438275;0.03974954355408453;0.0063552500995540636
SCW10	2	1	0.5	0.0886038	FALSE	FALSE	6;6	0.22233443383371718;-0.0451268310894158	0.03752501791720205;0.4956681342003479
SCW11	1	1	1	0.373691	TRUE	FALSE	6	0.37369053016730247	0.0006322918461327599
SCW4	1	1	1	0.448599	TRUE	FALSE	5	0.44859879075970466	0.0024236121908003307
SDC1	1	0	0	-0.414271	TRUE	FALSE	4	-0.4142709139638656	0.154206499835393
SDH1	3	3	1	1.34632	TRUE	TRUE	6;6;4	1.3270585974300855;1.3181076654175405;1.3937853496128776	9.535768222437476e-06;7.751399217628103e-06;0.007334137543100997
SDH2	2	2	1	1.37316	TRUE	TRUE	5;6	1.1710275758079818;1.575284601710536	0.00022328738377151556;1.2935194984123935e-05
SDH3	1	1	1	2.13515	TRUE	TRUE	6	2.13514865844442	2.2422200660189473e-05
SDH5	1	1	1	0.549343	TRUE	FALSE	6	0.5493426890298183	0.00012479047979669448
SDH8	2	2	1	1.00537	TRUE	TRUE	6;5	0.7933413495764989;1.217398292882645	0.0002462128669956849;5.8306230767171286e-06
SDS22	5	5	1	0.475971	TRUE	FALSE	4;6;5;6;4	0.6877250735711951;0.27632368873164825;0.7026207506179842;0.33463703061152283;0.3785486131863075	0.0050369054390866355;3.9610039505446124e-05;0.0002930373213740085;0.0002358074081054055;0.0011548125504793679
SDS23	1	1	1	0.853087	TRUE	TRUE	3	0.8530869364029314	0.003772806196958232
SDS24	3	3	1	1.07028	TRUE	TRUE	5;6;6	0.886220096366057;1.255852904014757;1.0687624176997192	0.00028491585997406;4.533859025141623e-06;8.825132526871294e-06
SEA4	1	1	1	-0.49868	TRUE	FALSE	5	-0.4986797544474055	0.02621506907008247
SEC1	1	0	0	0.0333307	TRUE	FALSE	4	0.03333072026214465	0.9111300743938748
SEC12	1	0	0	-0.320914	TRUE	FALSE	3	-0.3209137874834388	0.14839566292070258
SEC13	3	1	0.333333	-0.142356	FALSE	FALSE	6;3;6	-0.5126905187544797;0.22466477895518325;-0.13904304469967183	6.452613721592207e-05;0.1364426132858629;0.05985409714563181
SEC14	4	4	1	-0.408641	TRUE	FALSE	6;6;6;6	-0.5948614493402127;-0.5341795575850284;-0.28773525092031293;-0.21778836341753438	0.0011719204363352595;0.0010961390554019997;2.0724735158293992e-05;1.2935194984123935e-05
SEC16	4	2	0.5	-0.120105	FALSE	FALSE	6;6;4;6	-0.03438151708679728;0.0019111503447816758;-0.36695383163239537;-0.08099649590011895	0.7416525129708006;0.6659428312838049;0.02286373346248355;0.037738954793142744
SEC17	4	2	0.5	0.146955	FALSE	FALSE	6;6;6;3	-0.0294890186175998;0.07483343632323591;0.4172064199196973;0.12526785220393946	0.7681338629619093;0.013631544208503267;4.2680209858464886e-05;0.19573859302414884
SEC18	2	0	0	-0.101421	TRUE	FALSE	6;3	-0.17080869252359449;-0.03203398011139678	0.06747151091762651;0.9843848426320931
SEC21	4	1	0.25	-0.0721304	FALSE	FALSE	3;3;3;6	-0.12589257324545905;-0.22304947451173524;0.167527989575724;-0.10710747387158466	0.22151763289652357;0.5313785369911749;0.9304297083191584;0.01908567903028828
SEC22	1	0	0	-0.171992	TRUE	FALSE	5	-0.17199206438065953	0.3458854185088122
SEC23	2	1	0.5	-0.0758687	FALSE	FALSE	6;6	0.03568758923794634;-0.18742494289919026	0.4654875394753322;0.04378271835493852
SEC24	4	1	0.25	0.061985	FALSE	FALSE	6;4;6;5	0.018741455418338993;-0.20344311016520486;0.16803331438577693;0.26460834964911983	0.9536055661852306;0.14174607415152632;0.03846880499518118;0.24199010016234182
SEC26	1	1	1	-0.390885	TRUE	FALSE	4	-0.39088488830365253	0.010521567191340557
SEC27	6	5	0.833333	-0.218577	FALSE	FALSE	6;5;6;6;5;6	-0.2097371938293342;-0.32186112026629626;-0.31135227269039534;-0.09971971767410223;0.03753869793489603;-0.4063308041265931	0.009753444927177576;0.00187643071063736;0.00010397156190003198;0.035756665212000306;0.8969083890081885;0.0036784665393598793
SEC28	2	0	0	0.0632474	FALSE	FALSE	6;6	0.14273814578849392;-0.01624329575752722	0.05740848666525776;0.582792973465771
SEC31	14	8	0.571429	-0.172858	FALSE	FALSE	6;5;4;4;6;6;6;6;5;6;3;6;6;4	-0.21201395987198207;-0.11493294601251391;0.051655893452970836;-0.5163159182711936;-0.26378324687848953;-0.14609941653818745;-0.08180914186019825;-0.2065984963152786;-0.22461906857709696;-0.03914240661092287;-0.19119510068923054;-0.14188156745368516;-0.08912010307677738;-0.2441632892596036	0.021582664697680536;0.09124192006757965;0.7476161837036133;0.0006505996432638254;0.0015499820629028417;0.040602584023653146;0.04222577805575242;0.004208466560143102;0.11831005871982686;0.243794279887775;0.0768315306827027;0.01445038008689082;0.1572424278992541;0.02356352916329052
SEC4	2	2	1	0.232385	TRUE	FALSE	6;6	0.24685878526318972;0.21791038386278355	0.00022785716583357564;0.0002709222536825675
SEC53	5	5	1	-0.904111	TRUE	TRUE	6;6;6;6;6	-1.9578571763085275;-0.8007062714446938;-0.6659431556369769;-0.4700168390975311;-0.6260311323292467	6.003062758844575e-06;8.229309581598987e-05;4.8817500870310156e-05;5.730945856172978e-05;8.376584399128525e-06
SEC62	1	0	0	0.101373	TRUE	FALSE	6	0.10137274350132405	0.3314416222983696
SEC63	3	2	0.666667	0.250758	FALSE	FALSE	4;6;5	-0.35368232675908806;-0.2330039014044649;1.3389590492591061	0.04348667987486639;0.003670670037618925;0.057746642142852134
SEC65	1	1	1	-0.317347	TRUE	FALSE	5	-0.3173466985367879	0.0022270265339884875
SEC66	1	0	0	-0.288453	TRUE	FALSE	3	-0.28845340063415675	0.06666305821964486
SEC72	2	0	0	-0.107413	TRUE	FALSE	6;4	-0.1547505196596033;-0.06007605876484883	0.051127110744396416;0.7337797239058333
SED5	1	0	0	0.457153	TRUE	FALSE	3	0.4571534886114876	0.06948335936317267
SEG2	1	0	0	0.18958	TRUE	FALSE	3	0.18957953042033873	0.3380135384707077
SER1	6	6	1	-0.227074	FALSE	FALSE	6;4;4;6;4;4	-0.333336471302564;-0.4849361851701631;-0.5809686524242688;-0.5628746848310258;0.9098765118219523;-0.31020401500334827	0.00040265496536394987;0.00023617879396985167;0.009027937460725312;0.025585745619967716;0.0030371932767191342;0.020418863406406636
SER2	1	1	1	-0.543694	TRUE	FALSE	4	-0.5436938176197084	0.013164652856125038
SER3	5	2	0.4	-0.127918	TRUE	FALSE	3;6;6;6;6	-0.45028811225383875;-0.002793094105159387;-0.05179503114047669;-0.08440768998169901;-0.050304742443194966	0.1010612214019244;0.9771388402831948;0.025077551300805714;0.01666999071001673;0.06600667109759166
SER33	4	3	0.75	-0.406054	TRUE	FALSE	6;5;4;6	-0.33230034159593036;-0.26081522835931886;-0.5587548302665719;-0.47234388906179453	4.0302316097587146e-05;0.3750948265816005;0.0018390125319384118;0.0007378202895168545
SES1	8	8	1	-0.387967	TRUE	FALSE	6;6;6;5;6;6;6;6	-0.43947434016063636;-0.26768916530567877;-0.34762253231499884;-0.4819628860909602;-0.4079100909110759;-0.5913331100257062;-0.16981639386436073;-0.39792426503821854	2.5499271096863505e-05;0.0020960330730835867;0.00013552832930961204;0.02153861790484925;0.010779684396272582;6.769906297059473e-05;0.018369162958649283;0.00040429860536528485
SEY1	1	0	0	-0.0680795	TRUE	FALSE	3	-0.06807946269378808	0.13495127550853053
SFA1	1	1	1	0.163405	TRUE	FALSE	6	0.1634049811141754	0.0005188040516299073
SFB3	1	1	1	-0.437352	TRUE	FALSE	5	-0.4373516003640413	0.006048824637685161
SFM1	1	0	0	-0.0341484	TRUE	FALSE	5	-0.03414839984024003	0.21716182354568503
SGF73	1	0	0	0.0177365	TRUE	FALSE	6	0.017736536606749065	0.5220322845940257
SGM1	1	0	0	-0.11855	TRUE	FALSE	5	-0.1185498315772544	0.9087560130826552
SGN1	1	0	0	0.13656	TRUE	FALSE	6	0.1365595310905846	0.0731521412287001
SGT1	2	2	1	0.410429	TRUE	FALSE	4;6	0.5113779185510635;0.30947975453730103	0.04991292169286742;0.001231179139646774
SGT2	6	4	0.666667	0.233892	TRUE	FALSE	3;5;6;6;6;6	0.2953735425918117;0.4022519785202204;0.2592167536114016;0.022504491514385404;0.34184158694017;0.0821641298670783	0.049863646011192524;0.0004507859931932414;0.007100814875113107;0.27979751719757556;0.0016259183361409786;0.0970222500995795
SHB17	1	1	1	-0.354651	TRUE	FALSE	6	-0.3546508290813285	0.011099827952227272
SHE10	2	2	1	0.441725	TRUE	FALSE	6;4	0.3556963110845935;0.5277531939276922	0.012284129149803253;0.020935900187787494
SHE3	2	1	0.5	-0.412522	TRUE	FALSE	5;4	-0.6584528231299631;-0.16659139504657855	0.0006512552343318802;0.21778095685763255
SHM1	7	3	0.428571	-0.11519	TRUE	FALSE	6;6;3;6;5;5;5	-0.015171645637052259;-0.04477337717052435;-0.27186196421431513;-0.1145640389817504;-0.20808623447196498;-0.028643797511613556;-0.1232281865016568	0.42045469352744336;0.5715656035504777;0.0016273279739982514;0.044542978421399794;0.019437724015012547;0.6228923253841558;0.05529758119412177
SHM2	12	11	0.916667	-1.06869	TRUE	TRUE	3;6;6;6;6;6;6;6;6;5;6;3	-0.8233692326054116;-1.0840388509689332;-1.1401589233326792;-0.8009627704324851;-0.9241180533395315;-1.0983951390445654;-1.001649111136143;-1.3513953417834061;-1.292821696996275;-0.9456201584596284;-1.2814472596142474;-1.08029226924517	0.1466604873525995;5.303994590078496e-06;3.001401757170452e-06;1.0567611860271774e-05;2.2710208049316444e-06;1.8705168215574051e-06;1.510445566746507e-06;1.0701246347625077e-05;8.889991744748185e-05;0.00013958294966019775;5.4732891305923995e-06;0.0013150903633318612
SHS1	4	3	0.75	-0.330447	TRUE	FALSE	5;6;6;5	-0.5212843638029255;-0.4670227546381487;-0.1281331388297597;-0.20534969478991433	0.0017875003862173875;0.0023293655265414015;0.03871652038472533;0.18219592810526322
SIL1	1	1	1	0.178508	TRUE	FALSE	6	0.17850781087135942	0.006945775905617246
SIN3	2	1	0.5	0.0405161	FALSE	FALSE	6;4	0.1419382610077075;-0.06090607972910912	0.011716318219519553;0.9753681443081993
SIP5	1	1	1	0.673716	TRUE	FALSE	6	0.6737158778472039	2.0279535482606007e-05
SIS1	4	4	1	0.623142	TRUE	FALSE	5;6;6;6	0.6053268731933771;0.7819479085873324;0.47585191869347165;0.6294394898949907	0.0001443690344167321;2.442969578219585e-06;0.00010396614693414104;6.588980441002236e-05
SIT4	1	0	0	0.2489	TRUE	FALSE	4	0.24890020652443695	0.09600199849922765
SKI8	1	1	1	-0.200453	TRUE	FALSE	6	-0.20045318857153266	0.011132397519386768
SKY1	1	1	1	0.639496	TRUE	FALSE	5	0.6394963208030888	0.03948020963660968
SLA1	3	2	0.666667	0.00261851	FALSE	FALSE	5;6;5	0.3070716848865805;-0.07346492130404461;-0.22575123100555472	0.016167289158125406;0.23087464569894753;0.0029440503768414015
SLA2	4	3	0.75	-0.237541	TRUE	FALSE	6;6;6;6	-0.17256733966987187;-0.33669327792164094;-0.32592270503347476;-0.11498119285788694	0.13281868334832633;0.0013594195712137542;0.0165376448510765;0.016467709200043763
SLC1	1	1	1	3.8821	TRUE	TRUE	3	3.8820995571072787	0.003617438712464596
SLF1	1	1	1	0.265483	TRUE	FALSE	6	0.26548291341915164	0.002717115178061953
SLK19	1	0	0	0.717794	TRUE	FALSE	3	0.7177935798045825	0.141326546659345
SLM1	1	1	1	0.614969	TRUE	FALSE	5	0.6149688943421019	0.005327084179945399
SLM4	1	1	1	0.499069	TRUE	FALSE	6	0.49906948348864083	0.005409967150701174
SLS1	1	0	0	0.178878	TRUE	FALSE	4	0.17887836984199965	0.05480008654077856
SLY1	1	0	0	-0.102276	TRUE	FALSE	5	-0.10227635216218847	0.22513449639998892
SMB1	1	0	0	0.148817	TRUE	FALSE	4	0.14881673927802738	0.6450602245711752
SMC1	1	0	0	-0.472506	TRUE	FALSE	3	-0.4725058088949977	0.12042155228103471
SMC3	1	0	0	-0.401804	TRUE	FALSE	4	-0.4018044144747536	0.08130098312361357
SML1	1	0	0	0.509643	TRUE	FALSE	4	0.5096432905575558	0.15956623816165078
SMT3	1	1	1	-0.122222	TRUE	FALSE	6	-0.12222172101212417	0.008311522341192212
SMY2	1	0	0	0.212301	TRUE	FALSE	5	0.21230127314112576	0.1323881592976117
SNF1	2	1	0.5	0.412456	FALSE	FALSE	5;4	0.8465160550516371;-0.021603677559493543	0.0006226898101764103;0.944141088047725
SNF5	1	0	0	-0.186569	TRUE	FALSE	5	-0.18656868795223905	0.5034650067010664
SNF7	3	3	1	0.430791	TRUE	FALSE	6;6;6	0.5363336178671423;0.4113168219487091;0.3447232931925066	3.482289604702257e-05;0.003439041232274032;0.0011593906508032866
SNU13	1	1	1	-0.786232	TRUE	TRUE	5	-0.7862322776420055	0.0002955610749142862
SNU23	1	1	1	-0.468636	TRUE	FALSE	5	-0.46863585766529553	0.0020452076178905957
SNU71	1	0	0	0.13746	TRUE	FALSE	4	0.1374604468923985	0.09679169058199519
SOD1	5	5	1	0.376479	TRUE	FALSE	6;6;6;5;6	0.447294356070032;0.36425775763258106;0.25862163910119074;0.3600094426681757;0.4522125406651337	0.00037995130018102675;0.00031478342874370223;0.016218104834114032;0.0029440503768414015;3.518507580520091e-05
SOD2	1	1	1	1.20384	TRUE	TRUE	6	1.2038420733974768	8.379423421648898e-05
SOL1	2	2	1	0.584581	TRUE	FALSE	6;6	0.7645791559932347;0.40458365293270937	6.081918131241729e-05;0.001567476937490893
SOL2	1	1	1	0.328639	TRUE	FALSE	6	0.32863870550888896	3.9937778648420196e-05
SOL3	3	2	0.666667	-0.630981	TRUE	FALSE	3;5;6	-0.7012143288900547;-0.6570648518259102;-0.5346649019724834	0.06240438690652578;0.0001517250762639374;4.887102417749809e-06
SOL4	1	1	1	1.10656	TRUE	TRUE	6	1.1065594615164382	3.880251774246748e-05
SPA2	5	2	0.4	-0.514618	TRUE	FALSE	4;6;6;3;3	-0.036217122362314336;-0.9607114508093273;-0.5003564549811913;-0.44223943194395154;-0.6335650438650479	0.5443750675074553;0.0001655513188755784;0.004850948416724564;0.13191757382060545;0.08291479931689584
SPB1	1	0	0	-0.215842	TRUE	FALSE	3	-0.2158418271727874	0.22081589085581835
SPC110	3	0	0	-0.0708268	FALSE	FALSE	3;4;4	-0.12457278341725089;0.05505517440188705;-0.14296287539565675	0.4373859169577297;0.7644017558885184;0.14873442879649923
SPE3	5	5	1	-0.503757	TRUE	FALSE	6;3;6;6;6	-0.4494937629314256;-0.5082417185740883;-0.7555052349291886;-0.5802783541022665;-0.22526674695226478	2.8311440431845817e-05;0.02107681812787417;0.0001019069883091224;4.9809763889805445e-06;0.04108561043121921
SPF1	4	1	0.25	-0.352605	TRUE	FALSE	4;3;5;5	-0.49708223647538496;-0.14903489710700052;-0.5401592863525344;-0.22414374463955533	0.0711998618697117;0.43854550517975166;0.0020604875339474108;0.08342128708748547
SPN1	4	2	0.5	0.166834	FALSE	FALSE	6;6;3;6	0.37082507059947134;-0.2592576181658466;0.6090395278623993;-0.053270931348898966	0.007946562446878292;0.04339845900860005;0.3449247680355651;0.2125964426470613
SPT16	1	1	1	-0.447404	TRUE	FALSE	6	-0.4474042584114212	0.0004922988190117718
SPT5	6	1	0.166667	-0.0535334	FALSE	FALSE	6;6;5;6;5;5	-0.37690285148475977;-0.08942157109371726;0.12815494031791802;-0.016227971133896103;-0.031026492939346034;0.06422344699659877	0.0013955416118894587;0.1013040665564204;0.7856097160957989;0.9841268329560329;0.23136213598064073;0.44185375147253986
SPT6	3	0	0	-0.0859524	FALSE	FALSE	3;3;3	-0.33650839028466034;-0.07043784652467902;0.14908912436526228	0.3917281001315177;0.9214371876843117;0.26058329752140497
SQT1	1	1	1	-0.548104	TRUE	FALSE	5	-0.5481038357863371	0.03078445351779614
SRB2	1	1	1	-0.4468	TRUE	FALSE	6	-0.4468002336000607	0.010308194087405865
SRC1	1	1	1	0.28196	TRUE	FALSE	6	0.2819599206491701	0.021726398208383214
SRM1	2	0	0	-0.367567	TRUE	FALSE	3;4	-0.3698851518079473;-0.36524830942080705	0.0769586705648054;0.1099179728092144
SRN2	1	0	0	0.0998092	TRUE	FALSE	3	0.0998091726593993	0.542367538390208
SRO9	2	2	1	-0.736345	TRUE	FALSE	5;6	-0.7103415211429762;-0.7623484702124932	0.001083821943366053;1.85675936976327e-05
SRP1	2	0	0	-0.0365225	TRUE	FALSE	6;6	-0.05116305404742666;-0.02188192164319239	0.3064147310257792;0.8321896914656146
SRP101	1	0	0	-0.188363	TRUE	FALSE	3	-0.18836251750158806	0.19865814294157624
SRP102	1	1	1	0.38086	TRUE	FALSE	5	0.38085990467454517	0.040631470211264065
SRP14	1	1	1	-0.350237	TRUE	FALSE	6	-0.35023686873225773	1.0701246347625077e-05
SRP40	1	1	1	-0.91869	TRUE	TRUE	3	-0.9186901774618538	0.008233656294591163
SRP54	4	3	0.75	-0.171578	TRUE	FALSE	3;5;6;6	-0.16242056977036518;-0.03307018624667804;-0.17465576193598314;-0.316164791650839	0.023552392974339382;0.4512356886768819;0.03742809896834157;0.001960420899323401
SRP68	2	1	0.5	-0.147419	FALSE	FALSE	6;5	-0.3015457260106669;0.006708234504179418	0.012049892110468537;0.7549014111685151
SRP72	1	0	0	-0.218784	TRUE	FALSE	5	-0.2187838282339388	0.181706288316304
SRV2	5	3	0.6	0.131797	FALSE	FALSE	6;6;6;5;6	-0.0031746567919656264;0.33224074407779075;0.19337981091053225;-0.17180240253610438;0.30834067510501995	0.49444173853886314;0.0007255422573810864;0.0005781428144674999;0.14536554918259584;8.946028786576619e-05
SRY1	1	1	1	-0.925472	TRUE	TRUE	3	-0.9254718763638549	0.03451439445446047
SSA1	4	4	1	0.915415	TRUE	TRUE	6;5;6;6	0.9720730394553047;0.9392849086299513;0.8932328486103571;0.8570709079539788	1.550017391606592e-05;7.430470816426548e-05;2.664344239280054e-05;0.0001653956448528012
SSA2	3	3	1	-0.852174	TRUE	TRUE	6;6;6	-0.9279953117849264;-0.7701151750665446;-0.858410587568284	2.918682147001864e-06;3.001401757170452e-06;8.130983998976588e-06
SSA3	3	3	1	2.16247	TRUE	TRUE	6;6;6	2.1512566225120215;1.7812649447590574;2.5548956439844073	3.2431056550977122e-06;1.669049620260057e-05;1.2061532700256194e-05
SSA4	5	5	1	2.05547	TRUE	TRUE	5;6;6;6;6	1.8282253942727424;2.129283721961118;2.0681567599466124;2.094176603755832;2.1574999175399356	2.1673837001949853e-05;3.9610039505446124e-05;2.2982884398807282e-05;1.633841600415177e-05;8.130983998976588e-06
SSC1	10	7	0.7	0.332156	TRUE	FALSE	6;6;5;4;6;6;6;4;6;6	0.24779730361585098;0.2611467497958979;0.35851225925785934;0.20060968656322048;0.5841212051891416;0.4004500903989594;0.3627311648598916;0.5077121812886909;0.326590705931754;0.07189315709933032	0.00022434311298100655;0.0004767098684808145;0.0019295282436270604;0.26514137498699736;5.4732891305923995e-06;0.004542573992967586;3.5566123896838926e-05;0.060153110476360634;5.112197611320692e-05;0.33862195521334437
SSD1	5	3	0.6	0.434441	TRUE	FALSE	4;4;5;5;6	0.6578827355763386;0.4536468657250916;0.2063649636493341;0.48032700804091827;0.3739858902436326	0.0037012925391718015;0.13117120558677442;0.057203246171513435;0.008442742310694416;0.020620798409988508
SSE1	8	4	0.5	-0.255101	FALSE	FALSE	6;4;6;6;5;3;6;6	-0.18891347477670078;-0.44868767283428285;-0.2184436866354305;-0.2545957024040057;-0.3928423401664432;-0.45048068379711764;-0.14896804530684277;0.06212308845592048	0.05300879707190394;0.06721859702302793;0.00022396580195789575;0.0021501339082994194;0.011000173840285128;0.18775422075014592;0.004296332427883179;0.07757985113717714
SSE2	1	1	1	1.1092	TRUE	TRUE	6	1.1092046455094173	0.00563018321573322
SSK1	1	0	0	0.233576	TRUE	FALSE	5	0.23357615189861092	0.19513132073881317
SSP120	1	1	1	0.401425	TRUE	FALSE	6	0.40142518836540575	0.00010959636596844215
SSQ1	2	1	0.5	0.394024	TRUE	FALSE	6;5	0.5541824012663701;0.233864646598128	0.007840793805159417;0.1276933819840552
SSZ1	7	7	1	-0.560354	TRUE	FALSE	6;6;6;6;6;4;5	-0.5765936040685409;-0.6167671498742215;-0.633737457324594;-0.5623003060982318;-0.4720088942965871;-0.5264442723443534;-0.5346235384135816	7.909496447487251e-05;3.701571196504489e-06;4.358895008278873e-06;7.616857687605869e-05;0.0003000577466972962;0.0012624450840150114;0.01987113311860996
STB3	1	1	1	0.73501	TRUE	FALSE	6	0.7350098936587616	0.0004908030548327504
STE18	1	0	0	0.00767465	TRUE	FALSE	6	0.007674648559585093	0.9694566983928116
STE20	2	1	0.5	-0.138853	FALSE	FALSE	4;4	-0.5077233669438159;0.2300175141630983	0.051127110744396416;0.036793432810919555
STE23	3	3	1	0.346547	TRUE	FALSE	6;4;5	0.35360114917978075;0.3136944000496968;0.3723463923546748	0.0038424922929892512;0.04816881702993509;0.00218638080387254
STE24	1	1	1	0.193188	TRUE	FALSE	6	0.19318811919561887	0.009922461408462629
STE4	1	0	0	-0.145943	TRUE	FALSE	5	-0.14594287208889742	0.490102287191134
STF1	1	1	1	1.08647	TRUE	TRUE	6	1.0864656561792758	9.96746487682788e-06
STH1	2	0	0	-0.0937426	TRUE	FALSE	5;4	-0.1194704491872041;-0.0680148489113432	0.4698587832745713;0.395797569170429
STI1	13	11	0.846154	0.55978	TRUE	FALSE	6;6;6;6;6;5;5;6;5;6;5;6;4	0.7193471644652351;0.6046996644611743;0.5810573017707652;0.5192057858518193;0.4990928108710812;0.5516987637886419;0.5942409243769451;0.009077328108097193;0.5343136919417618;0.6632711162746441;0.7415436250498169;0.6735786563297994;0.5860123812368578	2.0082178980880574e-05;0.0003267095463913254;0.00025755539695899;4.687909402101227e-05;0.0004036251185999461;0.008422830297247838;0.005636023353506471;0.2694090912142079;0.07603797336979817;0.0007880691237637761;2.269902549074677e-05;0.007851783431734588;0.00046564109015370984
STM1	2	2	1	-0.809551	TRUE	TRUE	6;5	-0.3770374265594917;-1.2420651984223534	0.010593055925821073;0.008975533554240047
STP22	1	1	1	0.206139	TRUE	FALSE	6	0.20613924305929898	0.0282458108469498
STT3	1	0	0	-0.169761	TRUE	FALSE	3	-0.16976051031674594	0.607600356909107
SUA7	1	1	1	0.41505	TRUE	FALSE	4	0.415049809240016	0.012125037282172972
SUB1	1	0	0	0.10515	TRUE	FALSE	6	0.10515032609648764	0.21973834060528086
SUB2	3	3	1	-0.541618	TRUE	FALSE	6;6;6	-0.6169190443239954;-0.6202767356655061;-0.3876582472500193	1.8210984819700666e-05;6.6354809605234806e-06;6.104861023042049e-05
SUC2	5	5	1	0.714966	FALSE	FALSE	6;6;4;6;6	1.1205640102857508;0.9609594456310977;-0.7950557933214271;1.0738953792187549;1.21446718626785	5.909340090825705e-05;5.011231284574953e-05;0.01103207442761296;3.856904841551033e-05;5.474037967159211e-06
SUI1	1	1	1	-0.298029	TRUE	FALSE	6	-0.29802855196497813	8.544169668166029e-05
SUI2	5	5	1	-0.495903	TRUE	FALSE	4;6;6;6;3	-0.4523088832363703;-0.5341096606552433;-0.44172840248030765;-0.5020290047884427;-0.5493395745979535	0.005252918100208645;2.032609966659504e-05;0.006396062872198524;0.0001547816378118216;0.011624880095240623
SUI3	2	2	1	-0.612131	TRUE	FALSE	3;4	-0.7659209527769103;-0.45834167443559937	0.028525074617361312;0.0023167373544426286
SUM1	1	0	0	-0.680408	TRUE	FALSE	3	-0.6804082181521861	0.0681722535101929
SUP35	9	5	0.555556	-0.353519	TRUE	FALSE	5;6;3;5;5;6;6;4;6	-0.45855118074994383;-0.36330703461038394;-0.4241099368222867;-0.3465286908620695;-0.3578693768376979;-0.3854235184493314;-0.23544959898655465;-0.28459492532029207;-0.32583675878848223	0.15732178680919712;0.056395455489244836;0.09444951550600408;0.004208210796127628;0.02260234608765064;0.0027841344267071338;0.005659162194269307;0.05941775324500391;9.906742603713402e-05
SUP45	7	5	0.714286	-0.371141	FALSE	FALSE	6;5;6;6;5;6;6	-0.7208670208315424;-0.3385218382852773;-0.4669817236649484;-0.7463717096357809;0.055129972338858246;0.0818871185319743;-0.46226156955070336	3.001401757170452e-06;0.006480499119627088;0.0002462128669956849;3.701571196504489e-06;0.9304297083191584;0.7214052333607502;1.926491946066562e-05
SUS1	1	0	0	-0.0137928	TRUE	FALSE	4	-0.013792799795164665	0.690165362113096
SVF1	1	1	1	-0.382727	TRUE	FALSE	4	-0.38272697626014884	0.038126732108584215
SVL3	2	0	0	-0.126632	FALSE	FALSE	3;5	-0.3380399014467704;0.08477506255851282	0.0719976950237669;0.4266504045415087
SWA2	1	0	0	0.318081	TRUE	FALSE	3	0.31808069101376507	0.07515054692639107
SWD2	1	1	1	-0.282817	TRUE	FALSE	6	-0.2828168101077092	0.04577359441080465
SWI3	1	0	0	-0.108044	TRUE	FALSE	5	-0.10804395019067246	0.897456861798208
SWI6	1	1	1	0.192987	TRUE	FALSE	4	0.19298719338224946	0.04787825983202303
SWP1	1	0	0	0.164356	TRUE	FALSE	4	0.16435649247533193	0.3971754373495544
SXM1	1	0	0	0.0213985	TRUE	FALSE	4	0.02139845374948815	0.6123304234310203
SYH1	3	0	0	0.105445	FALSE	FALSE	6;6;5	-0.11332067575596114;0.30785507897158454;0.12180153606336472	0.08187627499982644;0.06843714095174351;0.7703712143380811
SYP1	7	4	0.571429	0.262664	FALSE	FALSE	4;6;4;6;6;3;6	0.316469093840474;0.29182349507513594;0.3837336542054545;-0.10276706499581262;0.23480220825618647;0.5403013869143903;0.1742833389202525	0.046772018437890805;0.006467573084749501;0.0820559555844406;0.38593376032798166;0.000936196109768851;0.010486963573791742;0.2168671242310005
TAE1	1	1	1	-0.460273	TRUE	FALSE	6	-0.4602727001838234	8.13833935676043e-05
TAF1	1	1	1	0.157665	TRUE	FALSE	5	0.1576649304131088	0.02731453707001758
TAF10	1	0	0	0.0246641	TRUE	FALSE	3	0.02466412853173715	0.8642693581836307
TAF14	2	1	0.5	-0.104961	FALSE	FALSE	6;6	-0.292613428095628;0.08269204087412096	0.008870137592008425;0.19155314960512299
TAF4	1	0	0	0.119544	TRUE	FALSE	5	0.11954435090931181	0.6596493997231314
TAF5	1	1	1	-0.192338	TRUE	FALSE	6	-0.19233798127328547	0.0022522914606567103
TAL1	13	11	0.846154	-0.202238	TRUE	FALSE	6;6;6;6;6;6;6;6;6;6;3;6;6	-0.16997995597787713;-0.38122063865975075;-0.16093993330127893;-0.03672545796647875;-0.12762251965763988;-0.11727398162928476;-0.24985160452018323;-0.0710679850771603;-0.18749901511589995;-0.17659149066326668;-0.43274071909673906;-0.41799037301660513;-0.09958884329841065	0.00076216914112242;2.6578277615936487e-05;0.006500639491637735;0.5407719371155705;0.004940763281329061;0.05710664494067395;0.0009641130375071237;0.0002337131084381595;0.009649115486245982;0.014286653115081304;0.005526160657330174;7.122833645603347e-05;0.0022602111601466514
TAN1	2	1	0.5	-0.456017	TRUE	FALSE	3;4	-0.616482590162789;-0.29555152572987414	0.027000133423901056;0.2885860629145979
TCB1	4	2	0.5	0.379638	TRUE	FALSE	6;3;3;3	0.08604945508121387;0.40643833966835136;0.4291195817363549;0.5969450599730773	0.013345512038274271;0.03599428933923161;0.174990239365601;0.24389719604068932
TCB3	10	5	0.5	-0.144948	FALSE	FALSE	5;6;6;6;4;6;6;4;6;6	-0.2676409414221641;-0.10576289268492645;0.07913138015692722;-0.5580384146507785;-0.07493320345931659;-0.20903414533376924;-0.17733519896125194;-0.03582204925335284;-0.006469998690851676;-0.09357380906992535	0.039853415520130886;0.04906157093597985;0.6247096520273301;1.4151013436000541e-05;0.47652491992023627;0.06912338426354582;0.029370203337100213;0.7273980062406957;0.9369240327075938;0.008290702070907851
TCP1	2	2	1	-0.768869	TRUE	TRUE	6;4	-1.1674483071522412;-0.37029011681233415	2.8211994778833677e-05;0.0024948403709890584
TDA10	2	2	1	0.566662	TRUE	FALSE	6;6	0.704418251119997;0.4289064077197255	0.0008179287810774002;0.01908567903028828
TDH1	7	7	1	1.27531	TRUE	TRUE	6;6;6;4;4;6;6	1.1269680237929292;1.1510303643262132;1.402418925050886;1.4513453540756736;1.0469212453612013;0.5697794862798087;2.1787000212038627	1.2488378430791752e-05;2.08453433508331e-06;1.3828923311732316e-05;0.0012177781345361976;0.0026393554909366697;1.657097630654313e-05;2.086622993973203e-06
TDH3	1	0	0	0.029693	TRUE	FALSE	6	0.029692972039844574	0.7606538038268392
TED1	1	0	0	-0.20149	TRUE	FALSE	4	-0.2014903818107125	0.11232028167272756
TEF1	8	6	0.75	-0.367238	TRUE	FALSE	5;6;6;6;4;3;6;5	-0.29208077357615175;-0.4482812398966784;-0.28113787821765446;-0.028981784340048573;-0.196552663257477;-0.9267855837048979;-0.22526980864760743;-0.5388135568917597	0.022227823356589488;0.0003652204611406285;3.409835891703364e-05;0.24134773707301657;0.0359260946750559;0.009573597270564102;0.06312559902361559;0.0003860717562977588
TEF4	5	5	1	-0.612823	TRUE	FALSE	6;6;5;6;6	-0.4270797415952906;-0.6661266382106334;-0.5856414350709293;-0.6283969129911069;-0.7568695740744391	0.006583458742744578;2.1132254248355066e-05;0.004949964628494656;1.4375113787561144e-05;4.0715421187601424e-05
TFG1	2	0	0	0.182024	TRUE	FALSE	3;6	0.3274567761061111;0.03659137030450095	0.6039697824041701;0.5969203777111669
TFS1	2	2	1	1.38371	TRUE	TRUE	6;6	1.266621153158041;1.5008001320938296	4.237257134464874e-06;2.682044750411043e-06
THI20	1	1	1	0.836009	TRUE	TRUE	3	0.8360086481954794	0.0401453581056036
THO1	3	1	0.333333	0.218202	FALSE	FALSE	5;5;3	0.07854883809211359;0.681922337137631;-0.10586550124126402	0.3049349764732551;0.002621057898854739;0.6337604753555048
THR1	1	1	1	-0.502509	TRUE	FALSE	6	-0.5025088093061376	2.0858561539130003e-05
THR4	10	8	0.8	-0.486479	FALSE	FALSE	6;4;6;6;6;6;6;6;6;3	0.0570942053935327;-0.5828724629415416;-0.4392965147640985;-0.6434778837803361;-0.5856410266011869;-0.49571462431304386;-0.6041926168086755;-0.5601066754787672;-0.661281651858981;-0.3493029221278744	0.1438099936943911;0.012922044556370069;0.0008655238275868604;1.8705168215574051e-06;3.001401757170452e-06;7.224809168831276e-05;3.4943250434954486e-05;2.7867227114886233e-05;0.0002337131084381595;0.12413648327356587
THS1	7	5	0.714286	-0.535524	TRUE	FALSE	6;6;6;3;6;6;4	-1.2092041744712372;-0.478701035300527;-0.43776959178183084;-0.43780502046314934;-0.3671159422844411;-0.6727672112532781;-0.14530791949896446	4.674552454182063e-06;0.0008392710694545909;3.784510723433222e-05;0.0703397255172435;0.00013837098233235903;8.200324864170139e-06;0.07994584554320058
TIF1	4	4	1	-0.381089	TRUE	FALSE	4;5;6;5	-0.6584692712189326;-0.3088731169945372;-0.2752778595786658;-0.2817365435827606	0.0002745340179218668;0.005364199929253583;0.00019174208949952735;0.027787427060168405
TIF11	1	1	1	-0.458847	TRUE	FALSE	6	-0.4588468838593837	0.002196270688433583
TIF3	1	1	1	-0.738965	TRUE	FALSE	6	-0.7389653234567417	0.0005103081891991734
TIF34	4	3	0.75	-0.454633	TRUE	FALSE	6;3;6;6	-0.34986812186294985;-0.511686519091992;-0.5986077628200197;-0.3583689943859806	0.0017062219037918761;0.09011975814417493;0.006467573084749501;0.0016350341781724087
TIF4631	8	7	0.875	-0.639945	TRUE	FALSE	6;5;5;6;6;5;3;6	-0.7095852723603494;-0.7087739975130026;-0.5384232492010161;-0.6802950487495232;-0.4972993918488511;-0.5514081059999302;-0.7349542246262165;-0.698823370808996	8.274861295906136e-05;0.004989526127589737;0.0010490305125078886;0.000341733528306986;0.0004489649367708542;0.007798061919861229;0.1373034363221943;0.0016407592243923924
TIF5	8	8	1	-0.569669	TRUE	FALSE	6;6;6;6;6;6;6;6	-0.30084715259640427;-0.5035963478728579;-0.5693239391905756;-0.7434604081376653;-0.5406989163313631;-0.6202453415555484;-0.6418772576672621;-0.6373051783125292	4.1460897986973896e-05;0.000112597741309571;0.0004675162358785812;4.754899043765317e-06;0.00014761075859049896;0.00011976457426899069;0.0008523294093895642;0.000112597741309571
TIF6	1	0	0	-0.044034	TRUE	FALSE	5	-0.044034004722042594	0.2579239071365794
TIM10	1	1	1	-0.250892	TRUE	FALSE	6	-0.2508916013928522	0.02038032265743349
TIM11	2	2	1	0.723155	TRUE	FALSE	6;6	0.7785299932398441;0.6677808714153775	1.1946268209969192e-05;4.81493731813016e-06
TIM13	3	3	1	0.2396	FALSE	FALSE	6;3;5	-0.2058919230986666;0.6224741366418909;0.3022190941214304	0.0012328143997602805;0.044542978421399794;0.004036455602002424
TIM23	1	0	0	0.0452021	TRUE	FALSE	5	0.04520207203056222	0.3512717963353207
TIM44	2	1	0.5	0.13525	TRUE	FALSE	6;6	0.11668144558218696;0.1538187526469617	0.5363800209092665;0.029262914490651482
TIM50	4	1	0.25	-0.105988	TRUE	FALSE	6;6;3;6	-0.09582791558837661;-0.11899787031941098;-0.03597121626219107;-0.17315459594281318	0.10943360721372751;0.16958580888086772;0.9322492296573599;0.01387499686163558
TIM54	1	0	0	0.412996	TRUE	FALSE	4	0.4129956085551376	0.07228245192215195
TIM8	1	0	0	0.0300631	TRUE	FALSE	6	0.03006305562724222	0.5511238855762595
TIP41	1	0	0	0.133335	TRUE	FALSE	3	0.13333526283655997	0.42504159221594656
TKL1	10	8	0.8	-0.411039	FALSE	FALSE	3;6;6;6;5;6;6;5;6;5	-0.4751103565529689;-0.5054784643193655;-0.4003886274637963;-0.349113682755794;-0.4413448765023421;-0.5738951276331965;0.031086977879527248;-0.32052995844728127;-0.4949347105998042;-0.5806850642619792	0.016167289158125406;2.1761392449192075e-05;0.1356731210533259;0.00011753370575679379;4.185203718549967e-05;2.0058624611552008e-05;0.31044050673560386;0.0025550420566059907;0.0002451060118145404;0.0009521624326325671
TKL2	2	2	1	2.75306	TRUE	TRUE	6;4	2.923580460155303;2.5825363749327157	8.088593507907101e-06;0.000509964014563764
TMA10	1	1	1	1.7295	TRUE	TRUE	6	1.7295023179225835	1.0966386525491235e-05
TMA108	1	1	1	-0.490265	TRUE	FALSE	6	-0.4902649776334832	0.003040292794376373
TMA17	4	4	1	1.08479	TRUE	TRUE	4;6;6;6	1.3249890730198777;0.9654843041731973;0.9064650338899946;1.14223042732681	0.008092960478211477;3.306296939925271e-05;4.8190622866706276e-05;2.0060238259597264e-05
TMA19	6	6	1	-0.532632	TRUE	FALSE	6;6;4;6;6;6	-0.6563247819734663;-0.6217907364708981;-0.36585128795733446;-0.5282003625605531;-0.49676336704459634;-0.5268595544949368	3.701571196504489e-06;6.61971543562319e-05;0.009948584431402372;0.0001655513188755784;0.0034072307442031317;4.0288575319650005e-05
TMA20	1	1	1	-0.647719	TRUE	FALSE	6	-0.6477187473101471	0.0005182044254814672
TMA22	2	0	0	-0.0490533	FALSE	FALSE	5;5	-0.24002511518736722;0.14191858439862526	0.1309971329128268;0.05164142424189417
TMA64	1	0	0	-0.103256	TRUE	FALSE	3	-0.10325570297977577	0.5914681623474274
TMA7	2	0	0	0.0237442	TRUE	FALSE	5;6	0.02512058605062584;0.022367812695172903	0.4236265256181017;0.9456207302326174
TMN2	1	0	0	0.327302	TRUE	FALSE	5	0.32730237033924614	0.07093241867230582
TMT1	1	1	1	0.805341	TRUE	TRUE	3	0.8053408156781285	0.0436744299369681
TOM22	2	0	0	-0.0854915	TRUE	FALSE	5;3	-0.06643836280435127;-0.10454467952212704	0.15547533898546345;0.3313590551052699
TOM40	1	0	0	0.0503584	TRUE	FALSE	6	0.050358385735039174	0.3011560125629947
TOM70	3	0	0	-0.0261331	FALSE	FALSE	6;6;3	0.07490093931769486;0.023383097811652733;-0.17668345785084236	0.2496407895291191;0.30339946164065046;0.5109183535979327
TOM71	1	1	1	-0.363902	TRUE	FALSE	6	-0.36390156984837807	0.004629275623990551
TOP1	1	1	1	-0.24829	TRUE	FALSE	6	-0.2482903664412851	0.01737309455415607
TOP2	2	1	0.5	-0.426874	TRUE	FALSE	3;6	-0.34602497184453296;-0.5077233150225396	0.5189135107957137;0.003932907777319998
TOS1	3	3	1	0.472304	TRUE	FALSE	6;6;4	0.35666114329396603;0.6085203129447497;0.45173190579188927	0.0011996937005517298;0.0010834568621967014;0.03558865116508398
TPA1	1	0	0	0.318168	TRUE	FALSE	3	0.3181680934746682	0.137249706806377
TPD3	2	1	0.5	0.159619	FALSE	FALSE	6;4	0.3922512629421997;-0.07301267759108343	0.005222135059999102;0.7470087906769128
TPI1	3	3	1	-0.164119	TRUE	FALSE	6;6;6	-0.1591011395598858;-0.2230693024233822;-0.11018532844638543	0.0036520090953347626;0.032655919061069835;0.025417119240396593
TPM1	4	2	0.5	-0.284764	FALSE	FALSE	6;6;6;3	-0.2433552400514096;0.02023495317207359;-0.1390693499377297;-0.7768661473769085	0.03268182942035602;0.6736486329207481;0.016029499085042677;0.09914485458285127
TPM2	2	1	0.5	0.148529	TRUE	FALSE	4;6	0.03149319509415266;0.26556427845425523	0.7739172464178751;9.45711662385174e-05
TPO3	2	2	1	0.599484	TRUE	FALSE	4;4	0.5329395672134946;0.6660283005984173	0.001011815274361022;0.004956407575247916
TPS1	4	4	1	1.04036	TRUE	TRUE	3;4;5;6	0.7239809866012433;1.0344668591578503;1.1734978225930104;1.2295042063592425	0.04082078318729278;0.001372822365662656;8.348086316842886e-05;1.510445566746507e-06
TPS2	9	8	0.888889	0.904791	TRUE	TRUE	5;6;3;6;6;6;5;3;6	0.7052773614887652;1.347412372660726;0.718732849382841;0.956091170013154;0.7806696967895903;1.0714203840492822;0.895261382492094;0.8210800729305943;0.8471781072588709	0.0004072655170179209;1.1540989760988078e-05;0.013322647461337577;8.825132526871294e-06;4.416107408362623e-05;8.669968892740255e-06;0.001370854764767617;0.0687997487147865;9.392481602641194e-06
TPS3	6	5	0.833333	0.380831	TRUE	FALSE	4;6;5;3;6;6	0.8275848714611578;0.3158559701773445;0.2613712385405697;0.35735987842896044;0.2202496235767823;0.30256345505817533	0.009646390553629577;0.002288165541650385;0.046605699294632576;0.14972262588522542;0.0048294704132683785;0.0004053131518836829
TRM1	2	2	1	-0.417492	TRUE	FALSE	3;3	-0.3730248881522017;-0.4619599614945851	0.0039529037106703045;0.00880875583965061
TRM10	1	0	0	0.549027	TRUE	FALSE	3	0.5490271074839259	0.12824887015020736
TRM112	1	1	1	-0.487511	TRUE	FALSE	6	-0.4875108231817745	1.0835855149566038e-05
TRM8	2	1	0.5	-0.327262	TRUE	FALSE	3;3	-0.14059488608008547;-0.5139295982510517	0.13585877269537935;0.020676589826847922
TRP2	6	6	1	-0.428408	TRUE	FALSE	6;6;6;5;6;6	-0.4309128789778695;-0.6060532722491373;-0.5008556920655305;-0.4476728258326216;-0.42812026241881884;-0.15683158404283465	0.0001628685974576935;6.671792973053932e-06;0.013390941500966584;0.024016669603628304;0.00015187078865019836;0.01752407133158381
TRP3	2	1	0.5	-0.183643	FALSE	FALSE	6;5	0.13182562221334815;-0.4991122543751169	0.07007742099005015;0.0005255655620714322
TRP5	8	8	1	-0.426404	TRUE	FALSE	5;6;4;5;6;6;6;6	-0.3039640028774384;-0.4184441525473328;-0.4704031354459548;-0.6684259427646843;-0.4421395088410873;-0.29159226419482076;-0.32454377884284336;-0.49172147959383794	0.002478411783175382;0.00010957370982780782;0.003067192467817855;0.0003000577466972962;1.9744048620738094e-05;7.532161890970324e-05;0.0016240251603999115;0.0022553653986320445
TRR1	3	3	1	-0.357302	TRUE	FALSE	6;6;5	-0.1584535232176679;-0.4717749682635961;-0.4416774055708721	0.009865551157282533;8.89069511951622e-05;0.023538542855134053
TRR2	2	2	1	1.13491	TRUE	TRUE	5;3	1.1418419730513156;1.1279731888435423	0.00030800276193140944;0.0024902789859877835
TRX1	4	2	0.5	-0.0294763	FALSE	FALSE	6;6;3;6	-0.03260251805035355;-0.1937088450133886;0.16250930842895725;-0.0541032963594945	0.25506926596560153;0.007728784114817909;0.04340539691110965;0.07385172582287257
TRX2	4	4	1	0.733008	TRUE	FALSE	6;6;6;6	0.827261767468106;0.7202209495198837;0.8431279671156189;0.5414220057573146	4.8782939657146704e-05;1.911232995161382e-05;4.366736340586176e-06;0.00010549432365610562
TRX3	2	2	1	1.20713	TRUE	TRUE	6;6	1.1558648147785766;1.2583999569697983	2.886006514048399e-06;6.711724574406079e-05
TSA1	3	3	1	0.225792	TRUE	FALSE	5;6;6	0.14325331283045795;0.23376301934164243;0.30036116756215764	0.043686396872124625;0.0007143304076836324;0.0003486321534668704
TSA2	2	2	1	1.64553	TRUE	TRUE	5;5	1.722641225564576;1.5684262541975509	3.3397644873300314e-05;3.595395223606583e-05
TSC13	1	0	0	0.629849	TRUE	FALSE	3	0.6298487814214292	0.06297433124402252
TSC3	1	1	1	0.162792	TRUE	FALSE	5	0.1627917980810187	0.02846976053402619
TSL1	13	13	1	1.11027	TRUE	TRUE	5;6;5;6;3;6;5;4;6;6;6;6;5	0.983824321689189;1.1320472561612864;0.951373489380608;1.387636001368115;1.0827609602293378;1.1287751770949122;0.8774876726955448;1.4465078224785952;1.102569746379614;0.9977010007608624;1.0257502998354826;1.1263651905238654;1.1907177268210751	0.00027671106105169247;0.0005616738361576133;0.000416929489557881;2.7898614822573646e-06;0.03281688012044212;4.81493731813016e-06;0.0007494806100782702;0.006237484767575975;0.00011753370575679379;1.72412828261946e-05;8.945084854030405e-05;6.387135586290129e-05;0.00029111854169378736
TSR4	2	1	0.5	-0.368891	TRUE	FALSE	6;3	-0.22025295936743217;-0.5175289274825156	0.00806986653037417;0.08640318473185248
TUB2	3	2	0.666667	-0.180738	FALSE	FALSE	6;6;5	-0.33778835505546867;0.17599873268037358;-0.3804238553537711	0.00021727856264003854;0.09473774109973118;0.009341407740785738
TUB4	1	0	0	-0.155522	TRUE	FALSE	4	-0.15552192853035507	0.10813430548825025
TUF1	3	2	0.666667	0.412616	TRUE	FALSE	5;5;6	0.5742689179422534;0.19739635073020562;0.4661818158654071	0.0052935629437476555;0.06543764015382823;0.0005385811195215382
TUM1	2	1	0.5	-0.275374	FALSE	FALSE	4;5	0.07665261243163049;-0.6274006440444795	0.8965168415155378;0.0004696357268721799
TUP1	2	0	0	0.00174604	FALSE	FALSE	6;3	0.007105815353993055;-0.0036137425533431518	0.6327225983092041;0.6255605163215813
TWF1	1	0	0	0.244119	TRUE	FALSE	3	0.24411855662999093	0.057746642142852134
TYS1	5	4	0.8	-0.450062	TRUE	FALSE	5;6;6;3;4	-0.651128350614783;-0.5056219874250266;-0.45377134605458924;-0.3964705004377675;-0.24331847147371582	0.0004396114788177643;0.0003969641373893639;0.0003375047437640505;0.1762797244067555;0.019666517861219767
TYW3	1	1	1	-0.37673	TRUE	FALSE	4	-0.3767295648477036	0.03977886628301009
UBA1	9	6	0.666667	0.0321458	FALSE	FALSE	5;5;6;6;4;6;3;6;5	0.20950784186409818;0.025614272743136924;0.1310978780621909;0.19359683750000012;-0.16163232870320754;0.26277103246642486;0.6106025191857286;-0.8342058328475104;-0.1480404458410339	0.017333104254715313;0.8642693581836307;0.011907178458208713;0.03025016635241617;0.2869544936021036;0.0019103428341540134;0.07757947966891289;2.0869736439089614e-05;0.00022955553376423823
UBA2	1	0	0	0.0627181	TRUE	FALSE	5	0.06271808430887083	0.8399806574852454
UBC1	4	2	0.5	0.121443	FALSE	FALSE	6;5;4;6	-0.0031987777617317322;0.3250968259190956;-0.09202387007169713;0.2558985295695688	0.8355955355675361;0.004550594517768783;0.19281723915699941;0.027802071829949294
UBC7	2	2	1	0.248324	TRUE	FALSE	5;6	0.24836105385882123;0.24828722059387964	0.03405955387938286;0.007207770542436824
UBP1	1	0	0	0.179967	TRUE	FALSE	6	0.17996717625715042	0.15853665334798536
UBP14	2	0	0	-0.0923918	TRUE	FALSE	4;4	-0.1330983463537495;-0.05168518033053583	0.05146249626608314;0.4721652515650741
UBP15	1	1	1	0.675125	TRUE	FALSE	4	0.6751250316956646	0.0005686796903773553
UBP3	1	0	0	-0.0847452	TRUE	FALSE	4	-0.08474522274292595	0.11037861921318674
UBP6	5	3	0.6	0.220124	TRUE	FALSE	6;5;3;6;6	0.24613857868612302;0.3879711537095681;0.2452868008223496;0.11662232374257603;0.10459936933358552	0.0019079299430308052;0.001166942790520739;0.2770304403781128;0.09619498315572254;0.010786829564656767
UBX4	4	2	0.5	0.31196	TRUE	FALSE	6;3;5;3	0.1825093620789114;0.7500579303262348;0.10693381414386402;0.20833724394586456	0.02324571994472058;0.07936597796936935;0.03173997686092976;0.2992711587422755
UBX5	1	1	1	0.871552	TRUE	TRUE	4	0.8715515020388531	0.004319656028286408
UFD1	1	1	1	0.523711	TRUE	FALSE	6	0.5237111790701964	0.002448188070340471
UFD2	1	1	1	0.518916	TRUE	FALSE	3	0.5189156148848262	0.011219616705296444
UGA1	4	4	1	0.91724	TRUE	TRUE	3;3;6;6	0.9971212769625245;0.7654892065540022;0.9003395968281795;1.0060118374991411	0.008479570555840898;0.005112731976684252;2.7012597429992182e-06;0.00014874126562367296
UGP1	7	7	1	0.399007	TRUE	FALSE	6;6;6;6;4;4;6	0.2989566931047608;0.4664825641947088;0.36741712528055265;0.4654241633107182;0.3630085091703861;0.5266458949975479;0.3051173987965413	0.024063285503334475;0.00010256612785624433;0.0028663879315115786;1.5304323125384368e-05;0.007578473861010093;0.0024654016576423875;0.00018260862944238104
UIP4	2	2	1	1.761	TRUE	TRUE	4;6	1.469888066629406;2.052113356905166	0.0002709222536825675;2.013462584658822e-05
UME1	1	0	0	0.0069368	TRUE	FALSE	3	0.006936796773462717	0.42915280542825546
URA2	19	17	0.894737	-0.455018	FALSE	FALSE	6;4;6;6;6;5;6;6;6;4;5;6;6;3;6;6;6;6;5	-0.5594987900330843;-0.6998154144099498;-0.494989110792345;0.017454265169837394;-0.19817519329712852;-0.6708276290622014;-0.3351219544279593;-0.31597676693145277;-0.3505996428227969;-0.24007593928643145;-0.9333151619799261;-0.3197989184936886;-0.47748859531254484;-0.6367933352329228;-0.8640206175419194;-0.7750627463460584;-0.3395216210522134;-0.2154367203742104;-0.23627335780732533	0.0034026876168574177;0.0023667664828328724;0.00010683962101535199;0.9304297083191584;0.005975624932058418;0.0006061400595341995;0.0004570213447503944;0.0002634788810505892;5.724313898021384e-05;0.24698605305187726;0.0040430532872730365;0.009224054792069579;3.8534302723885084e-05;0.02850039223957427;6.588980441002236e-05;4.5858240914388835e-05;0.00218638080387254;0.011045287641034428;0.0031325016…
URA3	1	0	0	0.211075	TRUE	FALSE	4	0.21107510049602754	0.4283417071272488
URA4	2	1	0.5	-0.489545	TRUE	FALSE	4;5	-0.33164720581793333;-0.6474430315355348	0.09098625890787732;0.0009821175539710123
URA5	1	1	1	-0.820272	TRUE	TRUE	6	-0.8202719167163894	5.089971356603823e-05
URA6	1	1	1	-0.648896	TRUE	FALSE	6	-0.648896221074946	0.001665722300484999
URA7	5	5	1	-1.13186	TRUE	TRUE	4;3;6;5;6	-1.1359954726812798;-1.3187121521141503;-1.1435292291652366;-1.0217068283102972;-1.039340297140096	0.004348238301700798;0.006631795274344266;0.00020281471858797425;0.00022190960894728212;0.000146119637705447
URA8	2	0	0	0.324771	TRUE	FALSE	3;4	0.2691284865705459;0.3804135206845992	0.12106253133889315;0.0674134622121753
USB1	1	0	0	0.33264	TRUE	FALSE	3	0.332639797448808	0.11089761130611307
USO1	3	1	0.333333	0.0155576	FALSE	FALSE	4;3;3	-0.322858934852031;0.1918380606621043;0.17769381375588564	0.03846880499518118;0.0964032114385747;0.1938313601847951
UTH1	1	1	1	0.479815	TRUE	FALSE	5	0.47981488069801626	0.0014664814707702496
UTP14	1	0	0	-0.264708	TRUE	FALSE	5	-0.2647083088843384	0.11963496970836217
UTP4	1	1	1	-0.638485	TRUE	FALSE	6	-0.6384850539390732	0.0029887069829359005
UTP9	1	1	1	-1.13345	TRUE	TRUE	4	-1.1334450858366	0.005342394920360796
UTR2	1	1	1	-0.826644	TRUE	TRUE	6	-0.8266442498964489	2.0901907021322147e-05
UTR4	1	0	0	0.208273	TRUE	FALSE	4	0.20827264478064006	0.05463290292733357
VAC8	3	2	0.666667	0.249997	TRUE	FALSE	3;6;6	0.3565111788451902;0.11922677125044295;0.2742516868846345	0.01921080416272453;0.23933263089680665;0.0002663897168789654
VAS1	13	13	1	-0.732942	TRUE	FALSE	6;6;6;6;5;6;4;6;3;6;5;3;6	-0.42042820313649365;-0.5489847884860601;-0.47861901289833886;-0.5570300693602738;-0.6825872875072168;-1.1574965433083007;-0.8112559251427354;-0.7461278457701614;-0.5543713619909192;-0.5058772055173366;-0.4839214355845803;-1.6353267567777374;-0.9462136322899547	0.00048576311071868146;4.80768825849782e-05;2.0724735158293992e-05;6.18237251757285e-05;0.0028751226968447624;3.818797579536774e-05;0.008607855808123099;4.4544730460914194e-05;0.037886867281404044;0.0002863293454989469;0.0017998001032149301;0.007504346115020793;6.872931564647472e-05
VBA4	1	1	1	-0.489268	TRUE	FALSE	5	-0.4892679643939329	0.04994481346998929
VHS2	1	1	1	0.824808	TRUE	TRUE	6	0.8248084216129695	0.0003789291062268949
VID22	1	0	0	0.153138	TRUE	FALSE	3	0.15313750244874905	0.05566242611646487
VID27	2	1	0.5	0.326753	FALSE	FALSE	6;4	0.7246229499123356;-0.07111731856145057	2.3956434816306827e-05;0.670477855223838
VIP1	2	0	0	-0.0523177	TRUE	FALSE	3;4	-0.08543514481498467;-0.0192003027805468	0.4470532079323141;0.3953224385199248
VMA1	18	13	0.722222	-0.270878	FALSE	FALSE	6;6;6;6;6;6;6;5;6;6;6;6;6;6;4;6;4;6	-0.10559655915902522;-0.3805518486574254;-0.427199748920239;-0.3532630033223786;-0.5681288994344269;-0.17793816900143358;-0.179946118203486;-0.13242599276678285;-0.20205147721741218;-0.4397811299287154;-0.2677437213928737;-0.4538069635441867;-0.44738752267783743;-0.038241074791280714;0.06516382958215172;-0.4360583807713502;-0.08921802799889954;-0.241636211656337	0.00666891785181457;0.0002337131084381595;0.00015421530614340975;0.010508367439404405;0.0007516029043234905;0.003449190369689964;0.00035068364203702117;0.05551001328535201;0.06403464304413979;0.00019712733338800978;0.002940982845304232;0.0004550246181522713;3.5566123896838926e-05;0.8390610317869416;0.6928359120611702;0.00023436537159640395;0.2765849441944628;0.008632324977640035
VMA10	3	2	0.666667	-0.19841	TRUE	FALSE	6;6;6	-0.2523429000102402;-0.28685468131798975;-0.05603208560460747	0.0007232991543445808;0.0007171054104912773;0.07861635641262389
VMA13	7	2	0.285714	-0.216745	TRUE	FALSE	6;3;3;4;3;6;6	-0.29161304806230076;-0.10578201912780219;-0.036604779878536955;-0.24604244594471752;-0.4377628693058811;-0.09341153266873434;-0.30599750232335743	0.0035410530819136236;0.3095774360437249;0.8948977063955162;0.19304327139333705;0.05090917618039652;0.18784299983171407;0.00048352440138146906
VMA2	5	5	1	-0.338424	TRUE	FALSE	6;6;6;4;6	-0.3286523129836202;-0.22423332947302765;-0.31611947161393755;-0.2966267726723927;-0.5264889888235198	0.0023764102424437337;0.001144449828207405;0.00013101719107340976;0.005379941033970764;0.001898413044658599
VMA4	6	5	0.833333	-0.261241	TRUE	FALSE	5;6;6;6;6;6	-0.05480530983612353;-0.34366441706329287;-0.3360660193263202;-0.35029353765088467;-0.3881724702020303;-0.0944434738093172	0.15156831530603704;0.00024329898791430115;0.0007889629526107409;0.00012112957375839583;0.000974376900752218;0.011903686662229442
VMA5	3	3	1	-0.398732	TRUE	FALSE	3;6;6	-0.6249140061000271;-0.20672177383745177;-0.3645593134425733	0.009607666116035782;0.018004201667006458;0.0010257006974221338
VMA6	1	0	0	-0.377899	TRUE	FALSE	4	-0.37789906932653927	0.07936597796936935
VMA7	1	1	1	-0.270109	TRUE	FALSE	6	-0.27010879163469054	0.004021071424404544
VMA8	1	1	1	-0.300416	TRUE	FALSE	6	-0.30041630227550836	0.0008978583911871328
VNX1	1	1	1	-0.818802	TRUE	TRUE	5	-0.8188019107199861	0.0032258460648749297
VPH1	4	2	0.5	-0.0235395	FALSE	FALSE	6;4;3;6	-0.17185690120892194;0.030660710073861744;-0.4480595004813338;0.49509778830133516	0.03954947886307303;0.6573736591703332;0.08008292171746346;0.0010968533779573597
VPS1	2	0	0	0.132493	FALSE	FALSE	5;5	0.265528616974825;-0.0005427026791698735	0.24604545574782868;0.7323772434115479
VPS13	1	0	0	-0.125113	TRUE	FALSE	4	-0.1251134933050121	0.33358020098615926
VPS17	1	0	0	0.165112	TRUE	FALSE	4	0.16511178050836642	0.2365073142363187
VPS21	2	1	0.5	0.346256	TRUE	FALSE	5;6	0.327005744352702;0.36550628294631626	0.022385123201695927;0.06290140803186145
VPS24	1	0	0	0.405621	TRUE	FALSE	4	0.4056213001710537	0.5450388373428094
VPS27	2	1	0.5	0.387771	TRUE	FALSE	6;6	0.24213356493856086;0.5334085869306451	0.08360913385662634;0.00985661229685782
VPS29	1	0	0	-0.392564	TRUE	FALSE	5	-0.39256402595842155	0.07757947966891289
VPS45	1	1	1	0.256856	TRUE	FALSE	6	0.2568560532541163	0.006246497145070392
VPS74	1	1	1	-0.247162	TRUE	FALSE	6	-0.24716168711512954	7.458856865974775e-05
VRP1	4	0	0	0.115299	FALSE	FALSE	4;4;6;6	0.2823977726506074;0.12178999701371701;-0.1426509227014307;0.19966097401802685	0.15221899004557005;0.3055125108947597;0.05348449520148267;0.3061318607041846
VTA1	2	0	0	-0.32285	TRUE	FALSE	3;3	-0.38935287110651573;-0.25634751159805425	0.8534601447737843;0.4884154257171611
VTC2	2	2	1	-0.542708	TRUE	FALSE	4;6	-0.6228771700614206;-0.46253880778929307	0.00617605743453116;0.0010298143938206612
VTC4	1	1	1	-0.549255	TRUE	FALSE	6	-0.5492552531143111	0.003508098417240106
WHI4	1	1	1	0.439474	TRUE	FALSE	6	0.43947404077116115	0.014329396618588423
WRS1	2	2	1	-0.9624	TRUE	TRUE	6;6	-1.0335480310987621;-0.8912525644578582	0.00011517521767941794;1.94884553210926e-05
WTM1	8	8	1	0.61273	TRUE	FALSE	6;6;6;3;6;6;4;4	0.7193810376063174;0.7559927677331637;0.6461532847200773;0.4486170626801256;0.40931773499746416;0.6227196557055963;0.6479014611835572;0.6517583156291537	2.0929637203873544e-05;0.0002709222536825675;2.5769053216660164e-05;0.045707662447165266;2.032609966659504e-05;1.3871824056176628e-05;0.0006191417168943911;0.006958826167389857
WTM2	1	1	1	0.61927	TRUE	FALSE	3	0.619270016538421	0.01697060315030247
WWM1	1	1	1	0.085448	TRUE	FALSE	6	0.08544804875329612	0.028144288167512136
XKS1	2	1	0.5	0.306336	TRUE	FALSE	4;6	0.48354541223432246;0.12912736706482522	0.05341946865428893;0.013846080836504515
XPT1	1	1	1	-0.798347	TRUE	TRUE	6	-0.798346863621667	2.292899105798052e-05
XRN1	3	1	0.333333	-0.0677327	TRUE	FALSE	6;3;3	-0.08606979142299659;-0.013415088564917499;-0.1037133546843845	0.03167266820839151;0.9442657774714789;0.18169267145370416
YAK1	2	2	1	1.12753	TRUE	TRUE	6;6	1.302833219821906;0.9522331625982009	3.856904841551033e-05;0.0002462128669956849
YAP1	1	1	1	0.815335	TRUE	TRUE	4	0.8153347701932191	0.0010512543212733445
YAR1	2	2	1	-0.56863	TRUE	FALSE	6;3	-0.3588748622831168;-0.7783845701294707	0.018881190363932477;0.01942671461596153
YBL055C	1	0	0	-0.0183472	TRUE	FALSE	4	-0.01834715307531225	0.6575425404153933
YBL071C-B	1	1	1	0.327967	TRUE	FALSE	4	0.3279668449849254	0.02496897483048925
YBR053C	1	1	1	0.810944	TRUE	TRUE	6	0.8109441430883768	2.0082178980880574e-05
YBR056W	2	2	1	0.928256	TRUE	TRUE	6;4	1.0287279881569023;0.8277847522329755	9.237958433649493e-05;0.022195518456808453
YBR085C-A	3	3	1	1.40987	TRUE	TRUE	6;3;6	1.556868787524159;1.0648314544948;1.607907342286826	2.442969578219585e-06;0.009033451712447273;9.988005532320131e-06
YBR139W	1	1	1	0.841249	TRUE	TRUE	6	0.8412494134552995	8.945084854030405e-05
YBT1	1	1	1	0.578358	TRUE	FALSE	6	0.5783575434196873	0.0030944087658745898
YCF1	1	1	1	-0.688437	TRUE	FALSE	4	-0.6884372520394849	0.0030083511359513637
YCH1	1	0	0	0.203029	TRUE	FALSE	6	0.20302870659996008	0.15622881301081637
YCK1	1	0	0	0.076153	TRUE	FALSE	4	0.076152999676173	0.7941575587317308
YCP4	1	1	1	0.392851	TRUE	FALSE	6	0.3928505552182592	0.00017264632912627163
YCR075W-A	1	0	0	0.171816	TRUE	FALSE	5	0.17181602466849824	0.055650836977366065
YCR090C	1	0	0	0.193354	TRUE	FALSE	5	0.19335447143117054	0.12433915990911733
YDJ1	1	0	0	0.0204157	TRUE	FALSE	3	0.020415715768907265	0.6924279551958723
YDL086W	2	2	1	0.30792	TRUE	FALSE	6;6	0.32505333372768114;0.29078751543330295	0.0006414604827182925;0.0026463532920059703
YDL124W	4	4	1	0.764979	TRUE	TRUE	5;6;6;6	0.6627784696565979;0.757668990215445;0.8791213685117596;0.7603473143745157	0.000666102756756991;2.2379207759649888e-05;1.0969615547031721e-05;4.618913495200845e-06
YDR089W	1	1	1	-0.473526	TRUE	FALSE	3	-0.4735255680624585	0.029033631905076063
YDR248C	1	0	0	-0.0697924	TRUE	FALSE	4	-0.06979235958052898	0.8634219154740865
YDR341C	4	3	0.75	-0.331081	TRUE	FALSE	6;3;6;6	-0.396524601184742;-0.03078530607639684;-0.3762669466943568;-0.520747855455185	1.7181131596032472e-05;0.7412016436190648;0.00015854874665853876;0.0007180309670367993
YDR391C	1	1	1	0.460578	TRUE	FALSE	6	0.4605782766226174	0.0021739251037938803
YEF3	8	7	0.875	-0.960688	TRUE	TRUE	6;6;5;5;6;6;6;6	-0.02090406962825666;-1.0211292974647899;-1.0717121198081796;-0.995333579972692;-1.3374614941019018;-1.078059464225193;-1.4178549896960693;-0.7430495316665344	0.6452291791388802;3.758695571767379e-05;7.279515891076147e-05;0.00022797585786503454;2.1533486997112844e-06;1.510445566746507e-06;5.35955269411282e-06;6.428105742728792e-05
YEL020C	1	1	1	1.44622	TRUE	TRUE	5	1.446224749084237	0.0003511364771544034
YER010C	3	2	0.666667	-0.0470364	FALSE	FALSE	6;6;5	0.169806073912302;0.0415249382113867;-0.35244022080156084	0.026399151490131948;0.6967117243504967;0.01049304474271295
YER079W	1	1	1	1.1712	TRUE	TRUE	5	1.1712010596007103	1.693624547499078e-05
YET1	3	3	1	0.694105	TRUE	FALSE	6;4;5	0.7149862400612383;0.5904513508629945;0.7768761030464795	8.222463950455393e-05;0.010831238096324119;0.022567461519530856
YET3	1	0	0	-0.217519	TRUE	FALSE	4	-0.21751919429997296	0.11080454055722234
YFH1	1	1	1	0.440857	TRUE	FALSE	6	0.44085692050695713	0.00017937877851213708
YFR006W	1	0	0	-0.0216435	TRUE	FALSE	6	-0.021643513936330627	0.9036578126128912
YFR016C	4	3	0.75	0.313115	TRUE	FALSE	5;5;6;6	0.38077223957744577;0.4456590403827055;0.2581271831400308;0.16789964101348392	0.04405349119050408;0.009883749644488758;0.02111967612003403;0.052421994935816826
YGL039W	3	2	0.666667	0.243062	TRUE	FALSE	6;5;3	0.2074307288960572;0.46111695932985874;0.060636975846471014	0.03800994494838979;0.024896500595701684;0.8559435715649167
YGL082W	1	1	1	2.49775	TRUE	TRUE	4	2.4977470172513225	0.0013615665911027748
YGL242C	1	1	1	-0.117108	TRUE	FALSE	5	-0.1171079003588507	0.0481180277209514
YGP1	3	3	1	1.76495	TRUE	TRUE	6;6;6	1.7265433674723032;1.6589467696188094;1.909349691080923	2.7637827493694365e-06;1.510445566746507e-06;1.8705168215574051e-06
YGR012W	2	1	0.5	0.188108	TRUE	FALSE	4;6	0.035467021791408766;0.34074836672311437	0.4413971516079676;0.007912975563964846
YGR017W	2	1	0.5	-0.166096	FALSE	FALSE	4;4	0.09092370314189693;-0.42311531118780416	0.895783023806208;0.005081645738249353
YGR054W	2	1	0.5	-0.373608	TRUE	FALSE	6;6	-0.4264495741419587;-0.32076627921939455	0.00047579606793636596;0.2182612735915708
YGR111W	1	1	1	0.518419	TRUE	FALSE	3	0.5184187898082815	0.015089217661486428
YGR117C	1	0	0	0.479994	TRUE	FALSE	3	0.47999430581146885	0.18900704302237514
YGR126W	1	1	1	0.54264	TRUE	FALSE	6	0.5426395345440649	0.0038857632833985776
YGR127W	1	1	1	0.894969	TRUE	TRUE	3	0.8949690384578265	0.012352328228521975
YGR130C	8	8	1	0.922666	TRUE	TRUE	6;6;6;6;6;6;5;6	1.0002432824642153;0.8164071428507305;1.1928184416321987;1.5820873582678034;0.8432300457854669;0.5382882493702272;0.7061093669286187;0.7021443410342916	8.026250775124117e-06;2.1649619580918203e-05;0.00016163873175483804;2.8180165292000866e-05;1.9204236996029946e-05;0.00013194148359877192;0.004546279044571216;5.3402666668892963e-05
YGR250C	1	1	1	0.926517	TRUE	TRUE	6	0.926516662087814	0.0002248461952855697
YGR266W	1	0	0	-0.0536297	TRUE	FALSE	5	-0.05362965876476301	0.9964351839669628
YHB1	2	2	1	1.08285	TRUE	TRUE	6;6	1.0446660402792027;1.1210369901203427	5.474037967159211e-06;1.2499714422914184e-05
YHI9	2	1	0.5	-0.204819	TRUE	FALSE	5;5	-0.16296879523237429;-0.24666855968644966	0.08360065300443378;0.026399151490131948
YHM2	2	0	0	0.010076	FALSE	FALSE	6;6	0.04174200995340204;-0.02159005178625984	0.2244638984848834;0.8114236683796512
YHR020W	8	8	1	-0.674717	TRUE	FALSE	6;5;6;3;6;4;6;6	-0.5533997832013486;-1.0149123979857142;-0.7818520243968687;-0.6129771256789904;-0.6199687789144657;-0.9416195039482205;-0.6692465882720672;-0.20376248971730695	0.0003017463373327504;0.0012739874027495194;7.9254713290781e-05;0.0040430532872730365;6.041260150429039e-05;0.004852941345645019;4.509459696605279e-05;0.0018197101737546383
YHR138C	3	3	1	1.63661	TRUE	TRUE	4;6;3	1.3772170745969237;1.6222529647208919;1.9103677929577436	0.0027715120788671123;7.113517550406644e-06;0.0038533209339756047
YIP3	2	0	0	-0.304482	TRUE	FALSE	6;6	-0.25047803266360547;-0.3584856747432329	0.058784177595438275;0.07219434922048795
YIR035C	1	1	1	-0.39401	TRUE	FALSE	5	-0.3940095276795292	0.0036787678357894536
YJL055W	2	2	1	0.142786	TRUE	FALSE	6;6	0.14624733572982798;0.139324837127406	0.00867430615346573;0.008214468166896223
YJL068C	3	2	0.666667	0.359564	TRUE	FALSE	6;6;3	0.4507102752443354;0.315527349456503;0.31245490129538644	0.0002462128669956849;0.00025245492209828124;0.2718102499714628
YJL171C	2	1	0.5	-0.0771012	TRUE	FALSE	6;3	-0.12890004323549356;-0.025302358442600065	0.041272130560643286;0.671759245510609
YJR096W	3	3	1	1.52493	TRUE	TRUE	6;5;6	1.57144561467581;1.6656175457283648;1.3377341493698867	1.0057588838516082e-05;1.3334921530062579e-05;1.7194456935614002e-05
YJU3	1	1	1	0.988248	TRUE	TRUE	3	0.9882475753415613	0.009052958898297122
YKE2	1	0	0	-0.0130772	TRUE	FALSE	4	-0.013077221482813628	0.62377904413244
YKL033W-A	2	1	0.5	-0.335733	TRUE	FALSE	3;5	-0.3782335903290179;-0.29323325221698887	0.004610145022134366;0.051127110744396416
YKL069W	1	0	0	0.111734	TRUE	FALSE	6	0.11173403509987553	0.06356260961387708
YKL091C	1	1	1	0.934817	TRUE	TRUE	6	0.9348170957430154	0.00016548656260279015
YKL100C	1	1	1	0.836556	TRUE	TRUE	3	0.8365562391093211	0.00773292521744394
YKR018C	1	1	1	0.776414	TRUE	TRUE	4	0.7764144481836781	0.0236991663203953
YKR023W	1	0	0	0.0282038	TRUE	FALSE	5	0.02820382978893132	0.6898379501850623
YKT6	5	0	0	0.0179582	FALSE	FALSE	6;6;6;6;6	-0.013718697527338734;0.08229170727781435;-0.006047484265027883;0.11936219120856442;-0.09209658572619185	0.5935876296969029;0.37284004050014047;0.8546615839554239;0.305052887548795;0.16095655188831087
YLR179C	3	2	0.666667	-0.197614	TRUE	FALSE	3;6;6	-0.37520446794017787;-0.03352860437449495;-0.1841089227193995	0.04203633704323943;0.26637176652679856;0.007566010202679938
YLR257W	7	7	1	0.675461	TRUE	FALSE	6;5;6;6;6;3;4	0.4338843167601053;0.7483632381838563;0.7986841835136342;0.5691641834015656;0.4721521751702661;1.3694439866949992;0.33653486855981923	0.0006576260364846244;0.021183307528535606;0.0005367584460649915;9.14363815732681e-05;0.0001790671213721308;0.010170289170342166;0.03542740316239889
YME1	1	1	1	0.582892	TRUE	FALSE	4	0.5828920001446437	0.009461462062324242
YME2	2	2	1	0.602228	TRUE	FALSE	4;4	0.5619561829160726;0.6424995046202444	0.024339158696793727;0.020353344665492993
YML079W	2	1	0.5	0.301528	TRUE	FALSE	6;3	0.3788231092821829;0.22423311761951079	7.539851903435172e-05;0.22504965412736128
YML131W	3	3	1	1.042	TRUE	TRUE	3;5;6	1.070555621837251;0.945467467069174;1.1099699133380208	0.021484842285888223;0.0005389257515939148;0.00019952896951856426
YML6	2	0	0	0.122733	FALSE	FALSE	3;6	0.3130951196728603;-0.06762905717963776	0.07029132139477605;0.2231548816321584
YMR027W	5	4	0.8	0.343713	FALSE	FALSE	6;6;4;3;3	0.22399552302401152;0.7604330176533098;0.3178163252923243;-0.2837859412686756;0.7001072276863064	0.001957452335276335;0.00019296232593511367;0.009317290453540518;0.034809136429481344;0.06649126079994351
YMR074C	1	1	1	-0.134608	TRUE	FALSE	6	-0.13460780735730796	0.043686396872124625
YMR090W	3	3	1	1.58297	TRUE	TRUE	6;6;5	1.5672943158377897;1.706144294830806;1.4754755399922976	1.510445566746507e-06;8.200324864170139e-06;0.00011482554144920104
YMR099C	6	3	0.5	0.259684	TRUE	FALSE	6;6;6;6;3;6	0.379618243689126;0.17329042278987206;0.3201074247666549;0.36702047606147487;0.2183834018670396;0.09968358077116446	3.658300561421074e-05;0.0990111347424243;0.004735934331450114;0.00521948280989545;0.07394398414068316;0.24199010016234182
YMR124W	2	0	0	0.222834	TRUE	FALSE	4;4	0.1667179776800548;0.27894948906429373	0.09518330509756792;0.16229886008198563
YMR147W	1	0	0	-0.0426483	TRUE	FALSE	3	-0.042648310523262394	0.6166149239088435
YMR178W	2	2	1	-0.24211	TRUE	FALSE	6;5	-0.2697224117249924;-0.21449841940330877	0.0029187520027901138;0.015253949696728693
YMR196W	6	5	0.833333	0.987701	TRUE	TRUE	6;6;3;4;6;3	0.6899996741396404;1.4569590460642123;0.6195155411738628;1.0609265055852133;0.997931771443286;1.100873146791278	8.813847835276043e-05;2.371787413025246e-05;0.07219434922048795;0.006254126365226838;0.00017404652998308698;0.004550594517768783
YMR226C	5	3	0.6	-0.179509	TRUE	FALSE	6;6;6;6;3	-0.0808782687414542;-0.024736227910500858;-0.47650061230122964;-0.2037643136090722;-0.11166665378359175	0.4082984699582764;0.021110257467076468;0.0001933941171782746;0.0020025277077149782;0.24604545574782868
YMR31	2	2	1	1.05088	TRUE	TRUE	6;6	1.0837642007178179;1.0179909501677937	2.40361756589095e-05;3.4302901703651374e-06
YMR315W	1	1	1	0.311442	TRUE	FALSE	6	0.3114420412680985	0.007481684617868552
YNK1	1	1	1	1.34068	TRUE	TRUE	6	1.3406812674186788	1.6387185242557063e-05
YNL010W	2	1	0.5	-0.176494	TRUE	FALSE	6;6	-0.030536465965338835;-0.3224514958141286	0.5217775217347498;0.00017016039078361528
YNL035C	1	0	0	-0.220054	TRUE	FALSE	4	-0.220054357845276	0.3424382128069122
YNL115C	2	2	1	1.31524	TRUE	TRUE	5;5	1.3694823359086978;1.2609923087076065	0.00023680205572431735;0.003787897677360225
YNL134C	5	5	1	0.754533	TRUE	TRUE	6;6;6;3;6	0.8978281930210892;0.7727899218582515;0.5700167515209971;0.7797872090292236;0.7522422649324771	9.074398534228707e-05;1.5304323125384368e-05;0.00018110842439873545;0.014746392158850926;4.400632075928595e-06
YNL181W	1	0	0	-1.34438	TRUE	FALSE	3	-1.3443823181218186	0.19791127330630842
YNL247W	5	4	0.8	-0.444878	TRUE	FALSE	6;5;4;5;4	-0.4356445393359273;-0.2972027552204421;-0.7843293165226533;-0.20605936829468122;-0.5011534285789513	0.0021549937812331125;0.062006742718279384;0.02138458192966529;0.020258112525973333;0.013645331936899166
YNR021W	1	0	0	0.0254866	TRUE	FALSE	3	0.025486607895430023	0.991985272849816
YNR034W-A	2	2	1	1.74966	TRUE	TRUE	4;5	1.706842579862875;1.7924709591782484	0.0011468319473971118;9.330492850223808e-05
YOL057W	1	0	0	-0.173918	TRUE	FALSE	4	-0.17391787972413097	0.4445442269196982
YOP1	1	1	1	0.581749	TRUE	FALSE	6	0.5817486468564976	0.00032727656713061617
YOR111W	1	1	1	0.579773	TRUE	FALSE	4	0.5797734616766043	0.0011559265322694384
YOR131C	1	0	0	0.0331927	TRUE	FALSE	6	0.03319269457915658	0.6525329046277
YOR289W	2	2	1	0.986173	TRUE	TRUE	6;6	0.9072595617111764;1.0650864073359247	0.0006226898101764103;2.8617702496382585e-05
YPD1	1	0	0	-0.0538262	TRUE	FALSE	3	-0.0538261599190524	0.8119398080951958
YPI1	1	1	1	0.412138	TRUE	FALSE	6	0.41213796596819263	0.0003623958446019247
YPL067C	3	1	0.333333	-0.034942	FALSE	FALSE	6;4;4	-0.012749259146807036;-0.4611469157868091;0.36907003392057375	0.4660018898831496;0.02250198141532525;0.06012281792355417
YPL225W	3	3	1	0.286413	TRUE	FALSE	6;5;6	0.43749990083454715;0.2968904169479131;0.12484746424414325	0.003712353227799642;0.0036787678357894536;0.013161630290051404
YPL260W	5	1	0.2	0.00706467	FALSE	FALSE	6;6;3;4;3	-0.36750491030607657;0.36688240810777145;0.20753583243356247;0.04814867656101725;-0.2197386461382603	0.062103348841850925;0.007103320141060405;0.05108929745314347;0.3459605792337477;0.8261985990919336
YPR010C-A	1	1	1	1.39992	TRUE	TRUE	6	1.3999162082539196	1.1669722714400056e-05
YPR089W	1	0	0	0.180898	TRUE	FALSE	5	0.18089773550940075	0.2709205245135282
YPR097W	1	0	0	0.079728	TRUE	FALSE	3	0.07972802796082196	0.2609850638604873
YPR1	4	3	0.75	0.379231	TRUE	FALSE	4;6;6;5	0.19259784250416007;0.4616008397906046;0.5066393634667072;0.356086037724243	0.05521189238217345;1.860303405026425e-05;7.430470816426548e-05;0.03922200727290173
YPR127W	6	6	1	1.99494	TRUE	TRUE	6;6;4;6;6;5	1.6045439332023292;2.703379061957712;1.63205716814492;2.0810572061346844;1.7476090322150868;2.20098757264845	2.5292798526406964e-06;1.2232032109502614e-05;0.0016480807928671126;1.8705168215574051e-06;1.0966386525491235e-05;2.01494377217383e-05
YPR148C	2	0	0	0.162637	TRUE	FALSE	6;6	0.08454370727831871;0.24072947297986313	0.07653383751485814;0.1055690494603234
YPS1	1	1	1	0.396701	TRUE	FALSE	4	0.39670089363030403	0.010103918525460151
YPT1	4	4	1	0.287497	TRUE	FALSE	6;6;4;6	0.35881142994977455;0.17458166202848188;0.39685128013090176;0.21974371972508605	0.00044911215748346;0.0006039087101833535;0.00711889180544623;0.0018257885475476737
YPT10	1	0	0	-0.227099	TRUE	FALSE	4	-0.22709896762432982	0.2238535912458626
YPT32	1	0	0	-0.0819194	TRUE	FALSE	4	-0.08191936560247712	0.18334718472089795
YPT52	2	2	1	0.302592	TRUE	FALSE	6;3	0.2347359859662706;0.3704487641301749	0.0007957207410462962;0.04612593015576481
YPT7	2	2	1	0.0720175	TRUE	FALSE	6;5	0.07719887859389396;0.06683621227892621	0.03664385396957819;0.03822524172669869
YRA1	3	2	0.666667	-0.102215	TRUE	FALSE	6;6;6	-0.04229500928588611;-0.08885694237670988;-0.17549367281749134	0.5769628178943891;0.029155433736429707;0.0017614981615491586
YRB1	1	1	1	-0.510415	TRUE	FALSE	6	-0.5104145501207604	1.087832015419736e-05
YRB2	4	2	0.5	-0.0660548	FALSE	FALSE	6;5;6;5	-0.1440362275089661;0.2555575319564302;-0.5244953876143943;0.14875490227989274	0.033983061601205844;0.1057061115079628;0.0010961390554019997;0.40438087343220164
YSA1	2	2	1	0.351889	TRUE	FALSE	3;6	0.5913475748966895;0.11243081010576503	0.048822872286011766;0.009332472008036698
YTA12	1	0	0	-0.39051	TRUE	FALSE	4	-0.3905101671731011	0.056551129838963515
YTM1	1	0	0	-0.831809	TRUE	FALSE	3	-0.8318093230562131	0.17923756459180837
ZEO1	4	1	0.25	0.0501366	FALSE	FALSE	6;6;6;5	0.23706540692748884;-0.06611231104206221;0.08046188681919691;-0.05086847929985231	0.0021549937812331125;0.1519982511061446;0.14318975482358248;0.27953968151802727
ZPR1	1	1	1	-0.355572	TRUE	FALSE	6	-0.35557176901310616	0.00987643613958243
ZPS1	2	2	1	3.82981	TRUE	TRUE	6;6	3.5454859904961147;4.114139050362375	0.00017087224514609632;0.0001270291103957339
ZTA1	1	1	1	1.38187	TRUE	TRUE	3	1.381869139141988	0.046305279037049535
ZUO1	3	3	1	-0.667405	TRUE	FALSE	6;6;4	-0.39837801355298774;-0.9203885881177774;-0.6834489465408833	0.006969555861211377;9.237958433649493e-05;0.006591592559804202
ZWF1	7	6	0.857143	0.460294	TRUE	FALSE	6;6;6;5;3;6;6	0.44499579738115413;0.507619821732646;0.39310833043594035;0.33955163053768594;0.499100291379055;0.507758622011114;0.5299253273425509	2.995981666278544e-05;2.0193171421046596e-05;0.011515604270037911;0.010538678668517052;0.06568453918470922;0.004550594517768783;0.0001279893570511054

## Sheet: Dataset4
Genes	mean_effect_size_log2	median_effect_size_log2	p_Welch	p_Welch_BH
AAH1	-0.260897	-0.286446	0.0641755	0.309352
AAP1	0.142633	0.121043	0.146272	0.444504
AAT1	-0.0769816	-0.0976636	0.450037	0.695104
AAT2	0.00423227	-0.00956838	0.906257	0.957877
ABD1	-0.0163377	0.00542424	0.794319	0.904645
ABF1	-0.0399727	-0.0756944	0.497081	0.725133
ABF2	-0.0402594	-0.0370762	0.0943182	0.368473
ABP1	-0.0602038	-0.0766524	0.10083	0.379905
ABP140	0.0363937	0.0237501	0.524038	0.7437
ABZ1	0.08642	0.0725497	0.11654	0.40597
ABZ2	-0.0369838	0.0112582	0.743016	0.879712
ACB1	-0.0634821	-0.080203	0.367577	0.631561
ACC1	0.0619066	0.0919274	0.249142	0.534221
ACF2	-0.0870594	-0.10784	0.181661	0.471237
ACF4	0.111682	0.10187	0.432638	0.680712
ACH1	-0.208981	-0.19206	0.0361636	0.258761
ACL4	-0.00878711	-0.0454008	0.945745	0.976327
ACO1	-0.137229	-0.136453	0.00313548	0.136588
ACO2	-1.03437	-1.07586	1.31921e-06	0.00321597
ACP1	0.0061092	-0.00340868	0.881017	0.947891
ACS1	0.0707943	0.0227925	0.322243	0.598078
ACS2	0.0180293	-0.07073	0.846876	0.935096
ACT1	0.0059538	0.02094	0.813285	0.916159
ADD37	0.050082	0.0609056	0.501033	0.728842
ADD66	0.0344616	0.0359861	0.462546	0.700208
ADE1	-0.0702472	-0.113441	0.275512	0.557977
ADE12	-0.0275893	-0.0670638	0.563146	0.772277
ADE13	0.135354	0.0953054	0.165533	0.457431
ADE16	-0.0559923	-0.0395133	0.105763	0.386788
ADE17	-0.024088	-0.0325121	0.245832	0.531435
ADE2	-0.0242375	-0.0472409	0.386496	0.646847
ADE3	-0.0321305	-0.0682709	0.459736	0.700208
ADE4	-0.0433089	-0.0806984	0.382758	0.644831
ADE5,7	0.0528421	0.00318951	0.388606	0.648186
ADE6	0.0391033	0.0097786	0.334495	0.603365
ADE8	0.135719	0.115869	0.0504302	0.284652
ADH1	-0.0711406	-0.0793999	0.026549	0.237544
ADH2	-0.359181	-0.110021	0.458759	0.700208
ADH3	-0.218695	-0.252813	0.0108997	0.192627
ADH4	-0.261938	-0.197572	0.107149	0.389859
ADH5	0.115807	0.0754079	0.232915	0.518772
ADH6	-0.383082	-0.38001	0.00523723	0.174712
ADI1	0.0396435	-0.0111621	0.641797	0.823109
ADK1	-0.0562734	-0.0752772	0.0893304	0.355908
ADO1	-0.121735	-0.143308	0.0267237	0.237544
ADP1	-0.149447	-0.183152	0.118324	0.408967
ADR1	0.0789196	0.173791	0.543396	0.758628
AFG1	-0.0477903	-0.0694478	0.306997	0.58578
AFG2	0.0543647	0.0376905	0.39628	0.655082
AFG3	-0.00962349	-0.0264316	0.86654	0.944131
AFT1	1.09311	1.09311
AGA2	-1.03445	-1.077
AGC1	0.0405689	-0.0151654	0.892963	0.950982
AGE2	-0.105806	-0.103002	0.316118	0.594398
AGX1	-0.0326049	-0.0255992	0.705518	0.85358
AHA1	-0.161042	-0.137459	0.023663	0.228873
AHP1	-0.0922628	-0.13094	0.227798	0.513807
AIM17	-0.0244725	-0.0104316	0.280896	0.559718
AIM18	-0.0673894	-0.108855	0.306606	0.58541
AIM19	-0.233141	-0.261665	0.072701	0.324098
AIM2	0.0123595	0.0174338	0.842953	0.932462
AIM21	-0.0446686	-0.0666314	0.453024	0.696624
AIM23	-0.153993	-0.137159	0.0560637	0.298839
AIM24	-0.040275	-0.104457	0.72194	0.864151
AIM29	-0.295097	-0.268336	0.0218341	0.228873
AIM3	-0.00431628	0.0088635	0.948326	0.977521
AIM34	-0.0113465	-0.00597861	0.860265	0.942135
AIM36	-0.374933	-0.230659	0.0279774	0.24023
AIM39	-0.3541	-0.3541
AIM41	-0.121526	-0.112494	0.00873036	0.188188
AIM45	-0.00506007	-0.00653281	0.813404	0.916159
AIM46
AIM6	-0.140283	-0.196762	0.229295	0.51535
AIM7	-0.0930532	-0.0602007	0.299052	0.578099
AIM9	0.0586413	0.0732544	0.102688	0.383014
AIP1	-0.057644	-0.0564338	0.0821274	0.343851
AIR2	-0.256419	-0.21126	0.120403	0.410866
AKL1	-0.0361913	-0.0913765	0.656432	0.830753
AKR1	0.0399418	-0.0287361	0.778425	0.897881
ALA1	-0.0133086	-0.018801	0.62578	0.813459
ALB1	-0.108344	-0.108344	0.754024	0.885211
ALD2	-0.120976	-0.106387	0.174358	0.464365
ALD3	-0.217714	-0.168748	0.0969359	0.372705
ALD4	-0.205306	-0.220878	0.0351888	0.258445
ALD5	0.144485	0.16148	0.00493175	0.174712
ALD6	-0.090081	-0.149144	0.386232	0.646771
ALE1	0.0182225	0.0278085	0.877033	0.947221
ALF1	0.161688	0.161688
ALG1	-0.057225	-0.0368128	0.571856	0.776688
ALG11	0.137457	0.167402	0.192173	0.482354
ALG12	0.485405	0.324729	0.0322175	0.253052
ALG2	-0.315193	-0.456702	0.201891	0.494567
ALG5	-0.0302485	-0.00961846	0.746083	0.880764
ALG6	-0.108507	-0.108507
ALG9	0.0777497	0.0646305	0.206373	0.498472
ALO1	-0.0449427	-0.038429	0.392204	0.65126
ALT1	-0.0809582	-0.105395	0.153875	0.45113
ALY1	0.118539	0.0117072	0.744416	0.880196
ALY2	-0.196911	-0.173971
AMD1	0.0606149	0.075149	0.189833	0.479698
AME1	0.00668839	0.0153151	0.965736	0.985994
AMS1	-0.0212731	0.0113485	0.769179	0.892864
ANP1	-0.172538	-0.186542	0.0153826	0.208721
ANR2	0.247179	0.507505	0.720806	0.863281
AOS1	-0.0827275	-0.0885413	0.221472	0.508595
APA1	0.0140135	-0.0231375	0.769915	0.892921
APA2	-0.12438	-0.116824	0.0412973	0.267128
APD1	-0.132473	-0.143401	0.0105136	0.189181
APE1	-0.0217089	0.0206869	0.653159	0.830753
APE2	0.0561962	0.0632559	0.225817	0.512184
APE3	-0.0136099	-0.02345	0.754963	0.88572
APE4	0.0283445	-0.0311549	0.799385	0.908206
APL1	0.00487061	0.021856	0.907327	0.95839
APL2	0.0615483	0.0153145	0.48089	0.713881
APL3	-0.626117	-0.501347	0.0642877	0.309352
APL4	-0.0511281	-0.0396231	0.655879	0.830753
APL5	0.217515	0.220028	0.201134	0.493525
APL6	-0.0221864	-0.0456915	0.614468	0.806523
APM1	0.0909877	0.0954491	0.127492	0.419828
APM3	-0.0419774	-0.0433777	0.412604	0.663249
APM4
APN1	-0.000514167	-0.0394245	0.99567	0.997013
APS1	-0.20094	-0.145266	0.0878066	0.353728
APS2	-0.404336	-0.255965	0.0970975	0.372705
APS3	0.0661833	0.0533032	0.324475	0.59885
APT1	-0.0944887	-0.0702173	0.101471	0.381222
APT2	0.314928	0.24157	0.0298123	0.246761
ARA1	-0.254776	-0.252428	0.00835655	0.188188
ARA2	-0.0901621	-0.15545	0.537895	0.75616
ARB1	0.0888407	0.0920871	0.015341	0.208721
ARC1	-0.028538	-0.0271461	0.063604	0.309352
ARC15	0.00748636	0.0345142	0.85178	0.93699
ARC18	-0.0992811	-0.0947252	0.182662	0.472408
ARC19	-0.165744	-0.103611	0.0965745	0.372705
ARC35	-0.00634092	0.0182433	0.907388	0.95839
ARC40	-0.0590071	-0.0606838	0.15363	0.45113
ARD1	-0.016523	0.000437837	0.711459	0.857059
ARE1	-0.0843178	-0.0843178
ARE2	0.162312	0.187857	0.0469819	0.277313
ARF1	-0.99039	-0.822951	0.0942463	0.368473
ARF2
ARG1	0.108006	0.0716173	0.0173872	0.210565
ARG3	-0.682899	-0.630798	0.000803174	0.0917163
ARG4	0.108169	0.110558	0.000105552	0.0514139
ARG5,6	-0.0328125	-0.0449775	0.460762	0.700208
ARG7	0.1756	0.174995	0.0614627	0.30566
ARG8	-0.27902	-0.290034	0.000649646	0.0803666
ARG82	-0.474043	-0.450857	0.00871876	0.188188
ARH1	-0.0376536	-0.00517684	0.59302	0.79096
ARI1	-0.106787	-0.144336	0.280635	0.559574
ARK1	-0.206206	-0.215059	0.15942	0.452647
ARL1	0.0654033	0.0472147	0.340636	0.606235
ARO1	-0.0433597	-0.0444551	0.449414	0.694591
ARO2	0.0222454	-0.03491	0.740938	0.878391
ARO3	0.0863023	0.0545098	0.130126	0.422489
ARO4	0.067864	0.0293109	0.372909	0.636567
ARO7	0.0731656	0.0778469	0.331692	0.60134
ARO8	-0.200032	-0.196664	0.00666624	0.178463
ARP2	-0.00723937	-0.00507515	0.583568	0.784536
ARP3	0.0131249	9.53393e-05	0.664465	0.834869
ARP4	-0.211304	-0.22305	0.122055	0.414151
ARP5	0.0981204	0.143007	0.210072	0.500656
ARP6	-0.29228	-0.348414	0.139755	0.433568
ARP7	-0.0337899	0.00153274	0.821986	0.919893
ARP8	-0.135191	-0.118517	0.0710969	0.321134
ARP9	-0.0463701	-0.0337143	0.578571	0.781519
ARR2	-0.0946201	-0.121165	0.0932029	0.366516
ART5	0.154839	0.133321	0.112955	0.401618
ARX1	0.0155095	0.00646888	0.747127	0.881296
ASC1	-0.356647	-0.430525	0.0194178	0.216052
ASF1	-0.083174	-0.134242	0.358651	0.625202
ASG1	-0.246955	-0.287027	0.183756	0.474102
ASK1	-0.148247	-0.109506	0.211537	0.500656
ASK10	0.186288	0.0856525	0.160227	0.452647
ASM4	-0.061161	-0.0644103	0.279014	0.558312
ASN1	0.135789	0.0896983	0.106481	0.387903
ASN2	-0.0190567	-0.0490703	0.778159	0.897881
ASP1	-0.0517288	-0.0983983	0.469675	0.70321
AST1	0.0780857	0.101076	0.503182	0.729822
AST2
ATF2
ATG1	-0.0167853	0.0826319	0.887745	0.949466
ATG13	-0.0437398	-0.0437398	0.659326	0.831933
ATG18	-0.0557156	-0.0513652	0.31911	0.596999
ATG19
ATG2	0.02914	0.02914
ATG20	-0.221029	-0.191064	0.00243612	0.126166
ATG21	-0.256523	-0.238647	0.00928748	0.188188
ATG23	-0.15735	-0.103274	0.260022	0.543667
ATG26	-0.177076	-0.242788	0.330698	0.600161
ATG27	-0.111278	-0.0334371	0.369404	0.633233
ATG29	-0.217335	-0.172759	0.279626	0.558312
ATG3	-0.629897	-0.663625	0.036938	0.258761
ATG34	-0.398431	-0.364386	0.0361704	0.258761
ATG38	0.250963	0.150069	0.0616513	0.30566
ATG4	-0.165639	-0.108983	0.32465	0.59885
ATG40	-0.0108141	-0.00590818
ATG7	0.240018	0.290163	0.0475549	0.278172
ATG8	-0.821866	-1.04678	0.040043	0.26593
ATG9	0.598201	0.598201
ATH1	-0.18613	-0.144913	0.0488861	0.279831
ATM1	0.0235392	0.0458738
ATP1	-0.0730362	-0.0728587	0.07579	0.329904
ATP10	-0.168177	-0.130572	0.541738	0.758628
ATP11	-0.150263	-0.135736	0.0429824	0.271866
ATP12	-0.178517	-0.157669	0.00509519	0.174712
ATP14	-0.388133	-0.420498	0.049964	0.283639
ATP15	-0.00612212	-0.0202109	0.76084	0.889508
ATP17	-0.0355678	-0.0577844	0.669289	0.836545
ATP18	0.0247865	0.0017281	0.771327	0.893861
ATP19	-0.0508747	-0.0238668	0.4603	0.700208
ATP2	-0.1101	-0.0839793	0.0370406	0.258761
ATP20	0.00231797	0.0398573	0.966271	0.986201
ATP23	-0.125573	-0.178714
ATP25	0.0190134	0.0632779	0.888956	0.949466
ATP3	0.00394958	0.012904	0.927229	0.968227
ATP4	-0.0325706	-0.0538914	0.462348	0.700208
ATP5	-0.226946	-0.22269	0.0156752	0.208874
ATP7	-0.0675421	-0.0515983	0.0628251	0.308821
ATX1	-0.180245	-0.229604	0.0855384	0.349331
AVL9	-0.198799	-0.21101	0.333432	0.602899
AVT1	0.208123	0.178833	0.00793281	0.188188
AVT3	0.152419	0.152419
AVT7	-0.114798	-0.245444	0.52882	0.748363
AXL2	0.0204759	0.0737484	0.870627	0.944817
AYR1	0.0522121	0.0548772	0.217362	0.505759
AZF1	-0.207449	-0.151295	0.358278	0.624986
BAR1	-0.25702	-0.226443	0.00209819	0.126166
BAT1	-0.0954796	-0.112201	0.270823	0.554309
BAT2	0.00376168	-0.112238	0.981483	0.990289
BBC1	0.00310374	0.0290301	0.937829	0.973263
BBP1	-0.0922131	-0.00158652	0.613085	0.805777
BCH1	-0.0105954	-0.00185269	0.926112	0.967837
BCK1	-0.532265	-0.532265
BCP1	0.0293859	-0.00446078	0.699782	0.852196
BCS1	0.00368222	-0.0511682	0.984418	0.991024
BCY1	-0.0418265	-0.0100455	0.300834	0.580362
BDF1	0.0744592	0.0494896	0.116594	0.40597
BDH1	-0.266363	-0.289756	0.000486146	0.0715114
BDH2	0.0748342	0.0914576	0.253281	0.53637
BDP1	-0.234527	-0.0555319	0.477444	0.710662
BEM1	-0.016013	-0.0218705	0.87878	0.947891
BEM2	-0.111039	-0.12767	0.119671	0.410661
BEM3	-0.00466358	-0.0152036	0.945346	0.976255
BEM4	-0.0770076	-0.0869877	0.827307	0.924106
BER1
BET1	0.0425231	0.0765271	0.653353	0.830753
BET3	-0.0588592	0.0396316	0.665051	0.835252
BET4	-0.427597	-0.358138	0.075599	0.329904
BFR1	-0.0578969	-0.0720546	0.146914	0.445088
BFR2	0.0548893	-0.0112441	0.464584	0.702317
BGL2	-0.0144744	-0.0170968	0.571538	0.776688
BIG1	-0.170201	-0.158599	0.469479	0.70321
BIK1	-0.0746595	-0.108851	0.502419	0.729786
BIM1	0.103496	0.0323971	0.2579	0.541147
BIO2	-0.0596166	-0.0955134	0.597242	0.793028
BIO3	-0.240138	-0.155882	0.0733909	0.326056
BLI1	-0.0984556	-0.161509	0.431049	0.679688
BLM10	0.112007	0.0975203	0.0781192	0.336627
BMH1	-0.310701	-0.342872	0.0103074	0.189058
BMH2	-0.267591	-0.298722	0.0129493	0.205604
BMS1	0.0543567	0.0204796	0.384384	0.645063
BNA1	-0.0276572	0.0132879	0.666252	0.835804
BNA3	-0.0382339	-0.0564929	0.37971	0.642651
BNA4	0.516824	0.511704	0.000952851	0.101036
BNA5	-0.155207	-0.186482	0.036402	0.258761
BNA6	-0.0658156	-0.0493738	0.0695413	0.319064
BNA7	-0.0409346	-0.00959915	0.764182	0.891145
BNI1	0.0269981	-0.0907672	0.818537	0.91811
BNI4	-0.172706	-0.1492	0.234939	0.5208
BNI5	0.148187	0.13031	0.15435	0.45113
BOI1	-0.20828	-0.224293	0.193765	0.484657
BOI2	-0.107442	-0.169552	0.252372	0.53637
BOL2	-0.122281	-0.137389	0.224991	0.511725
BOL3	0.0275119	0.0139674	0.60069	0.796538
BOS1	-0.0834043	-0.0387828	0.399596	0.655082
BPL1	0.0518405	0.0521182	0.157944	0.45177
BPT1	0.123827	0.0917911	0.615638	0.80653
BRE1	-0.0960708	-0.0862254	0.250471	0.536236
BRE2	0.361871	0.361871
BRE5	0.0347476	0.0360219	0.556539	0.767828
BRF1
BRL1
BRO1	-0.0116029	-0.039705	0.809377	0.91459
BRP1	0.0602724	0.0440862	0.617989	0.808043
BRX1	0.18067	0.177496	0.029156	0.245225
BSP1
BUB3	-0.0678536	-0.11407
BUD13	0.189983	0.171139	0.492593	0.723657
BUD14	0.0435054	0.0660555	0.650878	0.829737
BUD17	-0.0888744	-0.0376188	0.602935	0.798445
BUD2	0.405036	0.368984
BUD20
BUD21	0.0052099	-0.115845	0.981616	0.990289
BUD27	0.0251016	0.061748	0.690523	0.847397
BUD3	0.103012	0.0896371	0.366767	0.631046
BUD6	0.0344682	0.186777	0.847177	0.935096
BUG1	-0.120197	-0.0737154	0.177264	0.465337
BUL1	-0.107043	0.0161066	0.436479	0.683045
BUR6	0.00307708	0.00351558	0.96321	0.984895
BXI1	-0.185691	-0.139471	0.17152	0.460852
BYE1	-0.0300322	-0.0239364	0.819022	0.918307
BZZ1	0.010207	-0.0227327	0.882339	0.947951
CAB1	0.0654386	0.081152	0.550589	0.763277
CAB2	-0.0707215	-0.0310608	0.438803	0.684266
CAB3	0.0421564	0.0195329	0.452012	0.696624
CAB4	0.0798498	0.107699	0.328767	0.600161
CAB5	0.113264	0.150581	0.516403	0.739169
CAC2	-0.241388	-0.217692
CAF120
CAF16	-0.300571	-0.271913	0.11624	0.40597
CAF20	-0.105806	-0.141203	0.29778	0.577848
CAF4	-0.191979	-0.186216
CAF40	-0.301566	-0.31115	0.0610772	0.30566
CAJ1	-0.117471	-0.126808	0.0213443	0.228632
CAK1	0.212087	0.212274
CAM1	0.0636074	0.0816792	0.161361	0.454535
CAN1	-0.0238552	0.0579878	0.88749	0.949466
CAP1	-0.0701631	-0.0916968	0.154242	0.45113
CAP2	-0.0900856	-0.0952953	0.308004	0.586195
CAR1	0.77982	0.707995	0.00243731	0.126166
CAR2	0.332902	0.370871	0.0242156	0.231639
CAT2	0.16626	0.136104	0.0433347	0.27201
CAT5	-0.148108	-0.151118	0.00673009	0.178463
CAT8	-0.212078	-0.212078	0.0314946	0.251625
CBC2	-0.174352	-0.206706	0.0354079	0.258445
CBF1	-0.0420703	-0.0339022	0.260627	0.544547
CBF5	-0.00905225	-0.055826	0.866925	0.944204
CBP3	-0.0697671	-0.0577446	0.202438	0.49509
CBP4	-0.0428026	-0.00643912	0.520735	0.742228
CBP6	-0.0736929	-0.0946386	0.480554	0.713739
CBR1	-0.029267	-0.0207679	0.0574629	0.30196
CCA1	0.449939	0.439782	0.698148	0.851253
CCC1	0.271726	0.327	0.041954	0.269031
CCL1	-0.689927	-0.689927
CCP1	-0.0161158	-0.00792358	0.689729	0.847397
CCR4	0.00788002	0.0204838	0.888189	0.949466
CCS1	-0.057573	-0.0762089	0.119624	0.410661
CCT2	-0.125876	-0.155416	0.015633	0.208874
CCT3	0.0168027	-0.00488216	0.465057	0.702649
CCT4	-0.0442738	-0.0545812	0.0948248	0.368984
CCT5	-0.0377224	-0.0519042	0.377436	0.641013
CCT6	-0.12778	-0.126339	0.000299992	0.0514139
CCT7	0.0161157	0.0205525	0.549731	0.763049
CCT8	-0.0293672	-0.0326647	0.274733	0.556938
CCW14	0.0313891	0.0754623	0.891362	0.950539
CDC1	-0.219728	-0.240615	0.049132	0.280525
CDC10	-0.00187595	-0.0135511	0.963332	0.984895
CDC11	-0.0923106	-0.0812393	0.302281	0.58164
CDC12	0.00391028	0.0093972	0.85847	0.941905
CDC123	0.0416911	0.0474252	0.623607	0.811216
CDC14	0.118488	0.139746	0.0447146	0.272539
CDC19	0.0311784	0.0371987	0.376935	0.64066
CDC21	0.00711925	-0.0201688	0.881165	0.947891
CDC24	0.102959	0.0846772	0.07215	0.323662
CDC25	0.0151981	-0.0194581	0.766394	0.891624
CDC28	0.00282043	-0.0244979	0.955773	0.98122
CDC3	-0.0625765	-0.0501533	0.130347	0.422489
CDC31	-0.009041	-0.0102732	0.889302	0.949466
CDC33	-0.424212	-0.456834	0.0223948	0.228873
CDC34	-0.0413764	-0.0413163	0.333881	0.603342
CDC36	-0.11686	-0.125089	0.215506	0.502621
CDC37	-0.0563722	-0.0639114	0.214046	0.501974
CDC39	0.0997049	0.100182	0.277296	0.558312
CDC42	-0.0354478	-0.0673824	0.575273	0.779546
CDC48	-0.126615	-0.143824	0.0167645	0.209187
CDC53	0.15428	0.152076	0.0398425	0.26593
CDC55	-0.092614	-0.080048	0.192967	0.483398
CDC60	0.0477483	0.0479157	0.187004	0.477398
CDC73	0.0367782	0.0549931	0.362458	0.62804
CDC8	-0.714914	-0.773279	0.00248587	0.126166
CDC9	-0.143113	-0.156258	0.165391	0.457431
CDD1	-0.738733	-0.699026	0.243577	0.529803
CDS1	0.188703	0.19297	0.0787965	0.337033
CEF1	0.0320166	0.0235019	0.876832	0.947221
CEG1	0.0780008	0.0422479	0.18619	0.476141
CEM1	0.11344	0.0513429	0.332934	0.602732
CET1	0.0264022	0.038606	0.429592	0.67934
CEX1	0.0514952	0.072509	0.42928	0.67934
CFT1	-0.116485	-0.126816
CFT2	0.304075	0.372815	0.205814	0.498472
CGI121	-0.0374623	0.00160641	0.490693	0.721221
CHC1	0.0969347	0.116069	0.148669	0.446679
CHD1	-0.019012	0.0350046	0.787107	0.902635
CHO1	-0.141231	-0.118326	0.198377	0.491227
CHO2	0.0532015	0.0341599	0.209036	0.500507
CHS3	-0.0631151	0.0360707	0.720305	0.863029
CHS5	-0.355552	-0.331267	0.000241736	0.0514139
CHS7	-0.124402	-0.124402	0.329227	0.600161
CHZ1	-0.43282	-0.435299	0.00028701	0.0514139
CIA1	-0.0380142	-0.0561466	0.599956	0.79592
CIC1	0.0298995	0.0415551	0.442115	0.687508
CIN1
CIN5
CIR1	-0.0431188	-0.0542873	0.157139	0.45113
CIR2	-0.0610779	-0.0437022	0.209206	0.500509
CIS3	0.122526	0.118766	0.164525	0.456914
CIT1	-0.0952724	-0.0963869	0.0391529	0.265909
CIT2	-0.0892474	-0.0972994	0.20649	0.498472
CKA1	0.0293778	0.0246527	0.685771	0.844836
CKA2	0.0300361	0.0537824	0.675572	0.839938
CKB1	0.0573376	0.0751612	0.104803	0.386788
CKB2	0.0752196	0.0717782	0.230011	0.515448
CKI1	-0.0117652	0.0265111	0.835013	0.92846
CKS1	-0.157521	-0.139654	0.0328241	0.253788
CLA4	-0.349416	0.0763369	0.487106	0.718766
CLC1	-0.0438586	-0.0364556	0.194795	0.486007
CLP1	0.063864	0.0665267	0.338452	0.605529
CLU1	0.00818305	0.00528813	0.854353	0.939124
CMC1	-0.392468	-0.490014	0.0443397	0.272539
CMC2	-0.0230858	-0.0527487	0.837081	0.929082
CMC4	-0.0489916	0.0157398	0.727944	0.869232
CMD1	-0.0708697	-0.0665232	0.242588	0.528425
CMK1	-0.068458	-0.0530468	0.394578	0.654455
CMK2	0.00528677	0.00378668	0.879454	0.947891
CMP2	-0.0198433	-0.0218639	0.718452	0.861852
CMR1	-0.359292	-0.203411	0.165272	0.457431
CMS1	-0.497539	-0.57836	0.0185059	0.213483
CNA1	-0.00786988	-0.00582962	0.89295	0.950982
CNB1	0.0136144	0.0312112	0.812176	0.916159
CNE1	2.02583	2.02583
CNM67	-0.473581	-0.383295	0.15281	0.45113
CNS1	-0.0239976	-0.0615773	0.725174	0.867153
COA1	0.106587	0.107672	0.690452	0.847397
COA3	0.0540109	0.0222033	0.245042	0.531044
COA4	0.142457	0.0429694	0.279014	0.558312
COA6	0.0286382	0.0162403	0.666334	0.835804
COF1	-0.430756	-0.40154	0.000937502	0.101036
COG2	0.0471825	0.0401329
COG3	0.202127	0.149769	0.131101	0.42447
COG4
COG6	0.150686	0.12685	0.170924	0.460852
COG7	-0.700496	-0.610552	0.0368371	0.258761
COP1	0.123317	0.148221	0.0242639	0.231639
COQ1	0.073244	-0.0248148	0.398364	0.655082
COQ11	-0.37343	-0.332025
COQ2	0.0568174	0.0159762
COQ3	-0.0739767	-0.0102048	0.672272	0.837954
COQ4	-0.0758691	-0.214204	0.658234	0.831933
COQ5	-0.0703986	-0.0356185	0.251582	0.53637
COQ6	-0.249701	-0.273247	0.0297945	0.246761
COQ8	-0.00291683	0.0220725	0.943939	0.975686
COQ9	-0.165678	-0.176831	0.129439	0.422489
COR1	-0.159266	-0.147872	0.0251248	0.234578
COX1
COX12	-0.070306	-0.0740531	0.190116	0.479698
COX13	0.0214264	0.0204829	0.33793	0.605135
COX14
COX15	0.097865	0.0732439	0.284271	0.562903
COX16	0.28721	0.180486	0.189987	0.479698
COX17	0.0433054	0.0162872	0.474077	0.70766
COX19	0.068894	0.040785	0.402434	0.655082
COX2	0.0861283	0.0756565	0.12579	0.416147
COX20	0.13696	0.173409	0.0832446	0.344705
COX23	-0.233057	-0.210451	0.014721	0.206163
COX26	-0.792801	-0.822785	0.0137227	0.205641
COX4	0.0017031	-0.00966756	0.975665	0.989814
COX5A	0.494053	0.494053	0.335536	0.604493
COX5B	-0.0274802	-0.042928	0.401325	0.655082
COX6	-0.0428081	-0.080508	0.401218	0.655082
COX8	0.284301	0.294553	0.0253474	0.235177
COX9	0.00814827	0.0125791	0.93786	0.973263
COY1	0.00448628	-0.0556937	0.952367	0.979587
CPA1	0.0314246	-0.0779578	0.855037	0.939529
CPA2	0.365881	0.337188	0.00229891	0.126166
CPD1	-0.1361	-0.0981278	0.239626	0.525949
CPR1	-0.0493194	0.000824185	0.503882	0.730125
CPR2	-0.468853	-0.337505	0.114587	0.404418
CPR3	-0.0305703	-0.0236356	0.460931	0.700208
CPR5	-0.0880566	-0.0817271	0.373278	0.636567
CPR6	-0.0538659	-0.0423696	0.197094	0.488532
CPR7	0.0551934	0.0599607	0.149154	0.447311
CPS1	-0.15601	-0.171743	0.00820721	0.188188
CPT1	0.159393	0.171023	0.0657515	0.312346
CRC1	0.0190866	-0.207524	0.955237	0.981009
CRG1	-0.0041929	-0.0186254	0.983827	0.991024
CRH1	-0.125046	-0.20728	0.225269	0.511725
CRM1	0.00936349	0.0164555	0.831739	0.927216
CRN1	-0.050926	-0.0609166	0.28439	0.562903
CRP1	-0.0173648	-0.0259805	0.550854	0.763277
CRZ1	-0.18505	-0.214068	0.159349	0.452647
CSC1	0.102696	0.0412241	0.341369	0.606538
CSE1	-0.010894	-0.0377102	0.89123	0.950539
CSL4	-0.264654	-0.246529	0.146668	0.444797
CSN12	0.208514	0.20646	0.376973	0.64066
CSR1	-0.0737049	-0.0439817	0.0366154	0.258761
CSS3	-0.183242	-0.172655	0.0157189	0.208874
CST6	-0.0284523	-0.0182184	0.508645	0.733262
CTF4	-0.0770785	-0.045462	0.37316	0.636567
CTF8	-0.345332	-0.325343	0.0277727	0.24023
CTK1	0.0541703	0.0238116	0.638711	0.820214
CTK3
CTO1	-0.313892	-0.313892
CTP1	-0.883524	-0.868463	0.000159516	0.0514139
CTR1	0.336773	0.357282	0.00521808	0.174712
CTR86	0.306896	0.223108	0.0411207	0.267037
CTR9	0.125256	0.169852	0.278604	0.558312
CTS1	0.0057697	0.0115514	0.889345	0.949466
CTT1	-0.0296808	0.00937337	0.773095	0.895133
CUE1	-0.115663	-0.0935143	0.274811	0.556938
CUE3	-0.185412	-0.302516	0.397456	0.655082
CUE4
CUE5	-0.0829029	-0.0978737	0.0440732	0.272044
CWC2	0.155065	0.103125	0.222853	0.508595
CWC21	-0.45329	-0.40075	0.214467	0.501974
CWC25	0.148052	0.0933754	0.163528	0.456914
CWC27	-0.560572	-0.55136	0.014677	0.206163
CWH41	0.0521834	0.0381947	0.254955	0.537653
CWH43	-0.173232	-0.205926	0.139163	0.433332
CWP1	0.129413	0.172049	0.522456	0.743611
CYB2	-0.00836159	-0.0249733	0.914207	0.962439
CYB5	-1.17897	-1.12193	0.00285438	0.128404
CYC1	-0.113982	0.135046	0.639898	0.821383
CYC3	-0.000783399	4.08545e-05	0.983872	0.991024
CYC8	-0.0643061	-0.0676247	0.0871368	0.352465
CYM1	0.0301191	0.0219895	0.414379	0.664502
CYR1	0.0725457	0.0653856	0.481627	0.714617
CYS3	-0.00121126	-0.0245286	0.984918	0.991024
CYS4	-0.0522328	-0.0523824	0.0834969	0.345037
CYT1	-0.00853363	-0.0493856	0.862841	0.942853
CYT2	0.0608991	-0.558004	0.912656	0.962242
DAD1	0.116985	0.102831	0.317638	0.596123
DAD2	-0.189748	-0.221737	0.052699	0.291366
DAD3	-1.09622	-1.03913	0.0111739	0.195149
DAK1	0.00366276	0.0474704	0.948796	0.977521
DAL2	-0.253644	-0.253644
DAL3	-0.452432	-0.423527	0.00121616	0.112837
DAL7	-0.433293	-0.478898	0.000563115	0.0726908
DAP1	-0.155362	-0.145767	0.0177721	0.211062
DAP2	0.0156131	0.025677	0.251695	0.53637
DAS2	-0.0917462	-0.0424917	0.309483	0.587328
DBF2	0.0539019	0.0759979	0.493568	0.723933
DBP1	0.0290832	-0.0170326	0.838773	0.929811
DBP10	0.150358	0.126261	0.0534261	0.293745
DBP2	-0.147859	-0.132885	0.19659	0.488432
DBP3	0.0330704	0.0622966	0.566262	0.774048
DBP5	0.00742756	0.0100757	0.778988	0.898181
DBP6	-0.168971	-0.181764	0.273561	0.555922
DBP7	-0.193719	-0.193719
DBP8	-0.190146	-0.188735	0.151434	0.449787
DBP9	-0.075991	-0.102041	0.304338	0.583707
DCD1	0.0330152	-0.110496	0.849304	0.936
DCG1	-0.0747397	-0.0584847	0.603918	0.798678
DCK1	0.0854877	0.130508	0.277428	0.558312
DCP1	-0.135786	-0.0716059	0.101382	0.381222
DCP2	-0.00495285	-0.0311024	0.918795	0.963604
DCS1	-0.11647	-0.107683	0.0741953	0.328295
DCS2	-0.167933	-0.128254	0.0843378	0.347294
DCW1	0.106606	0.183019	0.372881	0.636567
DDC1	-0.266345	-0.266345
DDI1	-0.0682565	-0.0862712	0.327112	0.600161
DDP1	0.0232893	0.0161678	0.518952	0.74111
DDR48	-0.0739553	-0.0419449	0.399131	0.655082
DED1	-0.00542471	-0.00055099	0.863144	0.942853
DED81	0.00252462	-0.000399861	0.915435	0.962439
DEF1	-0.00625271	-0.0515501	0.893358	0.951014
DEG1	-0.214445	-0.0568613	0.479383	0.712585
DET1	-0.0250195	-0.0733847	0.556159	0.767772
DFG5	-0.406701	-0.361468	0.0326639	0.253209
DFM1	0.120305	0.00040041	0.412003	0.663249
DFR1	0.0275367	-0.00273269	0.690711	0.847397
DGK1	0.247535	0.24703	0.00161709	0.122702
DHH1	-0.0673589	-0.0740907	0.0784761	0.336884
DIA2
DIA4	0.0492219	0.0492219	0.806491	0.91302
DIC1	-0.252424	-0.196852	0.0130114	0.205604
DID2	0.0225463	0.0182005	0.289193	0.567866
DID4	-0.110847	-0.0911673	0.0646464	0.309573
DIG1	-0.0197026	-0.00903047	0.734589	0.873446
DIM1	-0.290936	-0.303288	0.0167963	0.209187
DIP2	0.0920581	0.0419	0.382762	0.644831
DIS3	0.0449109	0.0319681	0.23612	0.521997
DJP1	-0.128804	-0.120891	0.0982226	0.375606
DLD1	-0.145477	-0.119293	0.017121	0.209187
DLD2	0.019001	-0.0144092	0.771241	0.893861
DLD3	-0.120269	-0.234025	0.384278	0.645063
DLS1	-0.0788545	-0.0855327	0.562366	0.771564
DMA2	-0.168828	-0.10675	0.298206	0.578099
DML1	0.110535	0.0385514	0.507747	0.732671
DNF1	0.0443609	0.0963009	0.767205	0.891872
DNF2
DNM1	0.0251566	0.0193888	0.27025	0.553892
DOA1	-0.0168897	-0.0421794	0.777561	0.897589
DOG1	-0.186996	-0.186996
DOG2	-0.345786	-0.367494	0.0525001	0.290807
DOM34	0.196653	0.270442	0.0806349	0.342497
DOP1	0.237075	0.317804	0.0758868	0.329904
DOS2	-0.089627	-0.0909441	0.432896	0.680756
DOT5	-0.0340916	-0.0509986	0.442203	0.687508
DPB4	-0.0970499	-0.0614014	0.111913	0.400326
DPH1	0.117921	0.0771319	0.704622	0.853512
DPH2	-0.0412655	-0.00523489	0.543739	0.758628
DPH5	-0.00205866	-0.00620721	0.934402	0.970693
DPH6	0.1343	-0.365395	0.837454	0.929149
DPL1	-0.154658	-0.185006	0.120059	0.410661
DPM1	0.113073	0.103987	0.00929526	0.188188
DPP1	-0.143653	-0.143653
DPS1	0.073342	0.0855727	0.0157784	0.208874
DRE2	-0.357023	-0.347849	0.0820304	0.343851
DRS1	0.0197281	-0.00699084	0.917419	0.962953
DRS2	0.708679	0.708679	0.635598	0.818694
DSD1	-0.0707729	-0.0507478	0.120023	0.410661
DSE4	-0.131228	-0.108374	0.136995	0.430868
DSK2	-0.0916538	-0.108943	0.0504262	0.284652
DSL1	2.47256	2.47587	0.506615	0.732671
DST1	0.0673912	0.0844281	0.0886611	0.355156
DTD1	-0.0799368	-0.0542315	0.488627	0.718896
DUF1	-0.00288785	-0.0336852	0.931481	0.969015
DUG1	0.0403279	0.059279	0.327919	0.600161
DUG2	-0.132521	-0.156945	0.214525	0.501974
DUG3	-0.143133	0.0250814	0.587776	0.787858
DUN1	0.0956674	0.0796452	0.456476	0.699678
DUO1	-0.100316	-0.136997	0.447182	0.691862
DUR1,2	-0.0866101	-0.184397	0.557504	0.768087
DUS1	-0.173311	-0.202127	0.130229	0.422489
DUS3	-0.0796619	-0.0970397	0.429816	0.67934
DUT1	-0.0307112	-0.00526288	0.689251	0.847397
DYN2	0.00491268	0.0183437	0.962783	0.984895
DYS1	-0.088337	-0.0919398	0.24253	0.528425
EAF1	-0.31981	-0.38713	0.0346652	0.257309
EAF3	-0.474418	-0.435192	0.0277518	0.24023
EAP1	-0.0380454	-0.0356356	0.321492	0.598064
EAR1	-0.090663	-0.141316	0.684676	0.84456
EBP2	-0.368553	-0.247439	0.0840869	0.346742
ECI1	-0.282398	-0.255401	0.0735796	0.326056
ECM1	-0.388131	-0.343167	0.166696	0.457431
ECM14	-0.120349	-0.108936	0.0872831	0.352513
ECM15	-0.190613	-0.180917	0.0155855	0.208874
ECM16	0.653588	0.693512	0.154172	0.45113
ECM19	-0.0355693	-0.0604052	0.695554	0.849504
ECM21	-0.265751	-0.259654	0.0508246	0.286334
ECM25	0.0188704	0.0918211	0.846644	0.935096
ECM29	0.224801	0.201761	0.0188335	0.213905
ECM31	0.0397781	0.00970947	0.397533	0.655082
ECM32
ECM33	0.0439803	0.0575444	0.198753	0.491747
ECM38	-0.113897	-0.00417656	0.364461	0.629485
ECT1	-0.143678	-0.135289	0.0479176	0.278172
EDC3	0.0582253	0.0730231	0.163206	0.456914
EDE1	-0.05586	-0.0270766	0.287594	0.566224
EFB1	0.0188878	0.015069	0.379575	0.642651
EFG1	0.025171	-0.0268139	0.70527	0.85358
EFM1	0.0918026	0.0116889	0.410431	0.661548
EFM4	-0.230716	-0.177724	0.103237	0.384098
EFM5	0.0302654	0.0442587	0.323054	0.598078
EFR3	-0.0784689	-0.103268	0.315185	0.593396
EFT1	-0.00847602	0.00195655	0.737486	0.875489
EGD1
EGD2	-0.113693	-0.0776784	0.0365351	0.258761
EGH1	-0.0940385	-0.159792	0.352125	0.617519
EHD3	-0.304463	-0.30569	8.98531e-05	0.0514139
EHT1	-0.0315408	-0.0376866	0.370402	0.634578
EIS1	-0.0514834	-0.0244925	0.439495	0.684606
EKI1	-0.108482	-0.0983103	0.342056	0.607395
ELC1	-0.184855	-0.190803	0.124225	0.415534
ELF1	-0.049251	-0.127977	0.672428	0.837954
ELG1	-0.110577	-0.105654
ELO1	0.197512	0.138353	0.156561	0.45113
ELO3	0.261398	0.230144	0.164549	0.456914
ELP2	-0.0122847	-0.0164691	0.774528	0.895473
ELP3	0.146831	0.12934	0.082214	0.343851
ELP4	-0.100644	-0.100644	0.655705	0.830753
ELP6
EMC1	0.0239268	0.0637698	0.677148	0.840842
EMC10	0.00911838	0.0156558	0.832713	0.927701
EMC2	0.00982484	0.0129286	0.794581	0.904645
EMC4	0.141715	0.12006	0.135018	0.427395
EMC5	0.25926	0.24239	0.00128797	0.114524
EMG1	-0.00896767	0.00335812	0.922953	0.966577
EMI1	-0.170859	-0.173563	0.0335041	0.254772
EMI2	-0.014758	-0.00627384	0.684669	0.84456
EMP24	-0.368958	-0.223244	0.124589	0.415534
EMP46	0.182509	0.155705	0.191015	0.48143
EMP47	0.105732	0.123009	0.108706	0.394076
EMP70	0.071743	0.0563889	0.362009	0.62804
EMW1	-0.113331	-0.173504	0.536604	0.754908
END3	-0.131875	-0.139909	0.0225838	0.228873
ENO1	-0.33875	-0.396943	0.00553725	0.174852
ENO2	-0.455858	-0.487112	0.00927816	0.188188
ENP1	0.0492122	0.0120348	0.529533	0.748988
ENP2	0.0819508	0.175617	0.606412	0.800194
ENT1	-0.118156	-0.128971	0.0854247	0.349331
ENT2	-0.014391	0.00410426	0.602809	0.798445
ENT3	-0.151747	-0.150182	0.0136385	0.205641
ENT4	0.0260093	-0.0374651	0.732021	0.871957
ENT5	-0.122602	-0.0314768	0.323982	0.59885
ENV10	0.0225536	0.132931	0.847297	0.935096
ENV9	-0.00891731	0.0760078	0.933132	0.969813
EPL1	-0.845085	-0.781682	0.0170267	0.209187
EPS1	0.112684	0.0972686	0.43892	0.684266
ERB1	-0.282706	-0.234938	0.0678478	0.317157
ERG1	0.204565	0.171263	0.0133093	0.205641
ERG10	-0.224084	-0.167549	0.0341299	0.25616
ERG11	0.15928	0.165631	0.0311911	0.251625
ERG12	-0.0934809	-0.0621725	0.570667	0.776688
ERG13	0.0360354	0.0157522	0.396752	0.655082
ERG2	0.157528	0.202302	0.109843	0.396262
ERG20	-0.025657	-0.0330731	0.339811	0.60597
ERG24
ERG25	0.0786728	0.141315	0.336797	0.604946
ERG26	0.00746397	-0.0275675	0.880187	0.947891
ERG27	0.218244	0.213284	0.0103794	0.189058
ERG28	-0.0387391	0.0256472	0.628598	0.814981
ERG3	0.0961012	0.107078	0.205674	0.498472
ERG4	-0.530869	-0.649091	0.0477531	0.278172
ERG5	0.0867283	0.115627	0.354096	0.620242
ERG6	-0.18644	-0.141687	0.0713393	0.321406
ERG7	0.163568	0.240793	0.36567	0.63084
ERG8	-0.093158	-0.0723382	0.194796	0.486007
ERG9	0.147467	0.131241	0.0407788	0.267037
ERJ5	0.0138088	0.00975541	0.831028	0.926867
ERO1	0.179465	0.171486	0.164477	0.456914
ERP1	-0.185765	-0.157342	0.0690122	0.319064
ERP2	0.00907689	-0.00318243	0.885697	0.948983
ERP3	-0.0244724	0.00769608	0.678841	0.841887
ERV1	-0.211513	-0.227041	0.0691359	0.319064
ERV14	-0.0599632	-0.069928	0.596695	0.793028
ERV2	-0.0283349	-0.0323399	0.789691	0.903504
ERV25	0.149855	0.0684558	0.302724	0.581739
ERV29	0.26135	0.27734	0.0158397	0.208874
ERV46	0.134534	0.124005	0.366194	0.631009
ESA1	-0.249514	-0.249514
ESC1	-0.0471403	-0.0387049	0.325226	0.59885
ESF1	0.0524421	0.0799151	0.436652	0.683045
ESF2	-0.0485733	-0.0637705	0.458424	0.700208
ESS1	-0.0715977	-0.074242	0.084949	0.348361
ETR1	-0.0509517	-0.0397369	0.221686	0.508595
ETT1	0.0565774	0.0426319	0.390361	0.649766
EUG1	-0.149324	-0.151954	0.134008	0.426503
EXG1	-0.0305547	0.00843729	0.662637	0.833631
EXG2	-0.288405	-0.283287
EXO70	-0.0137461	0.0123724
EXO84	0.0188268	0.0694142	0.894642	0.951017
FAA1	-0.0813537	-0.055671	0.0635966	0.309352
FAA2	-0.545415	-0.504519	0.0580388	0.30391
FAA3	-0.220898	-0.255706	0.437961	0.684123
FAA4	-0.0531062	-0.0679112	0.307838	0.586195
FAB1	-0.0381409	-0.0381409
FAD1	0.252622	0.252622
FAL1	0.25819	0.102264	0.22993	0.515448
FAP7	-0.156189	-0.152072	0.0765336	0.331286
FAR8	-0.116427	-0.147929	0.0683933	0.318775
FAS1	-0.00148015	0.0251497	0.970578	0.986789
FAS2	0.0262071	0.0377866	0.311137	0.588565
FAT1	-0.107879	-0.11351	0.215798	0.502907
FBA1	-0.143848	-0.201988	0.151724	0.449787
FBP26	-0.036571	-0.0500752	0.606179	0.800194
FCF1	-0.0520039	-0.0520039
FCP1	-0.166039	-0.193273	0.546092	0.760482
FCY1	-0.119587	-0.140249	0.0813527	0.343579
FDC1	-0.143522	-0.155661	0.0660996	0.3125
FES1	-0.181341	-0.157614	0.00239187	0.126166
FET5	-0.000876163	-0.0312038	0.988483	0.993166
FIN1	-0.217628	-0.182857	0.0481102	0.278439
FIP1	0.00894935	-0.00694639	0.931217	0.969015
FIS1	-0.00202549	-0.0253739	0.97141	0.986789
FKH2	-0.0331576	0.0645273	0.844536	0.933865
FKS1	0.0590925	0.0309788	0.314088	0.591705
FLC2	-0.0922439	-0.040299	0.394645	0.654455
FMC1
FMN1	-0.0570148	-0.0605845	0.253209	0.53637
FMO1	0.13241	0.111787	0.0590563	0.304936
FMP10	-0.17158	-0.239814	0.0607208	0.30566
FMP16	-0.103656	-0.0324122	0.32302	0.598078
FMP25	-0.0828583	-0.0786649	0.114308	0.404024
FMP40	-0.136525	-0.129582	0.199813	0.491911
FMP41	0.399618	0.322309	0.0392907	0.265909
FMP42	0.279346	0.230529	0.248991	0.534221
FMP45	0.29463	0.302773	0.00948586	0.188837
FMP46	-0.350504	-0.318493	0.00604442	0.178463
FMP52	-0.0491975	-0.0462543	0.53675	0.754908
FMS1	0.128098	0.142781	0.229538	0.515448
FOL1	-0.0377265	-0.0263709	0.423368	0.674345
FOL2	0.0224348	0.0100065	0.790907	0.903923
FOX2	0.207934	0.320824	0.507699	0.732671
FPK1	0.00784163	-0.0617306	0.919878	0.964037
FPR1	-0.0675938	-0.0660113	0.013693	0.205641
FPR2	-0.154043	-0.184029	0.0465161	0.277138
FPR3	0.0820092	0.104861	0.0385815	0.263937
FPR4	0.0880325	0.0668184	0.122947	0.415534
FRA1	0.00923443	-0.00208438	0.801263	0.909385
FRD1	-0.0384276	-0.0171014	0.362567	0.62804
FRQ1	-0.071178	-0.071178
FRS1	-0.248521	-0.238963	0.00877676	0.188188
FRS2	-0.0283913	-0.0561448	0.53921	0.756933
FSF1	-0.0674695	-0.110403	0.629569	0.815136
FSH1	-0.742307	-0.768521	0.000273968	0.0514139
FSH2	0.0186162	-0.0182109	0.828821	0.925449
FSH3	-0.0199006	-0.0253658	0.446729	0.691522
FUB1	-0.15257	-0.120583	0.0512133	0.287978
FUM1	-0.0409883	-0.0547487	0.31143	0.588565
FUN12	0.151365	0.144042	0.0129742	0.205604
FUN30	0.0748401	0.0748401
FUR1	-0.0403331	-0.0564837	0.399848	0.655082
FUS3	0.120217	0.125385	0.116874	0.406322
FYV8	-0.0473383	-0.0671213	0.483274	0.71551
FZF1	-0.146378	-0.0365315	0.27192	0.554867
GAA1	-0.292592	-0.353707	0.264696	0.54926
GAB1	-0.0536539	-0.0402106	0.848591	0.935833
GAD1	-0.0486457	0.0360632	0.591144	0.789503
GAL11	-0.00972019	-0.000255429	0.899512	0.952924
GAL83	-0.698534	-0.713523	0.00914417	0.188188
GAP1	-0.123196	-0.13131	0.0189482	0.213905
GAR1	-0.0149628	-0.0139401	0.568937	0.775562
GAS1	-0.035774	-0.0291771	0.336972	0.604946
GAS3	-0.146133	-0.173801	0.122815	0.415534
GAS5	-0.0552925	-0.0496843	0.39063	0.649766
GAT1	-0.0468858	-0.0713831	0.404918	0.656484
GBP2	-0.0554959	-0.065788	0.0819443	0.343851
GCD1	-0.107368	-0.0886937	0.269538	0.553892
GCD10	0.205183	0.114565	0.32623	0.599738
GCD11	0.042712	0.0315178	0.176971	0.465337
GCD14	0.0760625	0.109944	0.40769	0.659132
GCD2	0.220009	0.222003	0.0438497	0.272044
GCD6	0.039659	0.0488721	0.0744881	0.32851
GCD7	0.184093	0.187281	0.058614	0.30441
GCN1	0.166258	0.162731	0.0247497	0.232805
GCN2	0.0614984	0.0788007	0.524507	0.7437
GCN20	0.0104349	0.00606052	0.831964	0.927216
GCN3	0.0907581	0.0166122	0.545527	0.760409
GCN5	-0.135648	-0.140459	0.20645	0.498472
GCR1	-0.0482497	0.0711723	0.816339	0.917135
GCR2	-0.149972	-0.156748	0.10195	0.381222
GCS1	-0.0396659	-0.0420728	0.221826	0.508595
GCV1	0.0865344	0.0645343	0.237945	0.524078
GCV2	-0.0132581	-0.0189605	0.793031	0.904371
GCV3	0.0379267	0.0611396	0.534846	0.753658
GCY1	-0.148871	-0.0782674	0.137843	0.433076
GDA1	0.197706	0.207709	0.00296999	0.13161
GDB1	-0.0847978	-0.0609232	0.412568	0.663249
GDH1	-0.227212	-0.271108	0.0122935	0.201655
GDH2	0.254155	0.207739	0.112442	0.401251
GDH3	-0.0271833	-0.0305796	0.709325	0.85619
GDI1	-0.151731	-0.156406	0.000131846	0.0514139
GEA2	0.0374025	0.022132	0.738586	0.876094
GEF1	-0.329861	-0.430916	0.483433	0.71551
GEM1	-0.0621482	-0.0621482
GEP7
GET1	0.156501	0.146834	0.0341661	0.25616
GET2	0.269983	0.284578	0.0927451	0.365997
GET3	-0.011401	-0.0241627	0.655061	0.830753
GET4	0.0600714	0.0480357	0.081206	0.343448
GFA1	0.0405271	0.0430336	0.253166	0.53637
GGA1	-0.0313257	-0.0350914	0.398362	0.655082
GGA2	0.0534276	0.0741196	0.240772	0.527177
GGC1	0.270807	0.229096	0.0382327	0.262761
GID7	0.132719	0.0234622	0.310377	0.587696
GID8	0.010424	0.0171549	0.875351	0.94697
GIM3	-0.0301892	-0.0769635	0.647921	0.827032
GIM4	-0.0232508	-0.0833561	0.783112	0.900307
GIM5	-0.0365376	0.0436144	0.647786	0.827032
GIP2	-0.0194651	0.0237938	0.825446	0.92307
GIP3	-0.0646082	-0.0275985	0.424637	0.675287
GIP4	0.106745	0.247443	0.888008	0.949466
GIR2	0.00363201	-0.00305779	0.967859	0.986789
GIS1	-0.0909459	-0.0554663	0.209466	0.500656
GIS2	-0.21883	-0.239461	0.00521284	0.174712
GIS4	-0.144881	-0.141276	0.472396	0.706216
GLC3	-0.0665122	-0.0254182	0.376728	0.64066
GLC7	-0.123202	-0.133465	0.0267033	0.237544
GLC8	-0.122576	-0.0877406	0.0781175	0.336627
GLE2	-0.0311849	-0.0256987	0.421931	0.673139
GLG1	-0.0466674	-0.0790687	0.766079	0.891624
GLG2	-0.325246	-0.325246
GLK1	-0.0893289	-0.0714939	0.143184	0.438714
GLN1	-0.136702	-0.178465	0.111292	0.399067
GLN3	0.00541147	-0.154634	0.978382	0.990289
GLN4	-0.0417373	-0.0562997	0.209916	0.500656
GLO1	-0.181216	-0.0804608	0.169743	0.460257
GLO2	-0.171897	-0.184434	0.0394968	0.265909
GLO3	0.00517661	-0.00569428	0.84098	0.93126
GLO4	0.0388792	0.118522	0.768384	0.892864
GLR1	-0.0352519	-0.0374651	0.0469605	0.277313
GLT1	-0.0286892	-0.0550667	0.670644	0.836966
GLY1	0.0490762	-0.0217926	0.683443	0.84456
GMH1	-0.0550928	-0.0550928	0.615546	0.80653
GNA1	0.0190431	0.0480847	0.650401	0.829737
GND1	-0.0652623	-0.0529454	0.17793	0.466261
GND2	-0.182095	-0.0992656	0.159686	0.452647
GON7	-0.0478999	-0.074785	0.416595	0.667137
GOR1	-0.0325624	0.00108167	0.589275	0.788435
GOS1	-0.0485097	-0.0251329	0.540804	0.757738
GPA1	-0.14293	-0.14556	0.117372	0.406765
GPA2	0.0744281	0.0525325	0.271365	0.554495
GPB1	-0.354238	-0.305652	0.033552	0.254772
GPB2	-0.277707	-0.277707	0.494001	0.723933
GPD1	-0.0969013	-0.0719835	0.124627	0.415534
GPD2	-0.262064	-0.251068	0.220983	0.508595
GPG1	-0.0111093	0.0587037	0.916793	0.962843
GPH1	0.0213755	0.0766803	0.786643	0.902451
GPI16	-0.115173	-0.0883964	0.0287122	0.244129
GPI17	0.09732	0.206693	0.557264	0.768087
GPM1	-0.1374	-0.113967	0.0228053	0.228873
GPM2	-0.172106	-0.180365	0.0134859	0.205641
GPN2	0.577125	0.0069424	0.523956	0.7437
GPN3	-0.0163552	-0.0320108	0.870456	0.944817
GPP1	0.0250943	0.00584291	0.885282	0.948983
GPP2	0.177495	0.177591	0.00342505	0.141236
GPT2	-0.0207507	-0.0161442	0.811405	0.915993
GPX1	-0.311404	-0.369431	0.018823	0.213905
GPX2	0.304138	0.287503	0.00887656	0.188188
GRE1	-0.103854	-0.00102688	0.438602	0.684266
GRE2	-0.081506	-0.0626299	0.348263	0.613869
GRE3	-0.116652	-0.0898451	0.105161	0.386788
GRH1	0.0108717	0.0342431	0.88213	0.947951
GRS1	-0.0463952	-0.0531557	0.0553482	0.297159
GRS2	0.223722	0.15619	0.133211	0.426188
GRX1	-0.472679	-0.467051	0.00495533	0.174712
GRX2	-0.140432	-0.0792775	0.105819	0.386788
GRX3	-0.156682	-0.173715	0.0873862	0.352513
GRX5	0.00151197	-0.0117115	0.976739	0.990078
GRX7	-0.130126	-0.155336	0.160824	0.453453
GRX8	-0.228599	-0.235524	0.0758857	0.329904
GSC2	-0.0180067	-0.0160966	0.718796	0.861917
GSF2	0.0456453	0.0678076	0.380525	0.642651
GSH1	0.0393644	0.0490438	0.391471	0.650408
GSH2	-0.203569	-0.230011	0.0195853	0.216526
GSY1	-0.134292	-0.120614	0.0411824	0.267037
GSY2	-0.0660071	-0.0431087	0.342818	0.607461
GTB1	-0.115818	-0.109828	0.501641	0.729012
GTO1	0.0673827	0.049885	0.751898	0.884463
GTR2	-0.133443	-0.182093	0.134449	0.426689
GTS1	-0.226842	-0.276711	0.0372241	0.258826
GTT1	-0.110189	-0.0724748	0.141253	0.43459
GUA1	0.0754025	0.0315457	0.262964	0.547888
GUD1	0.114944	0.0887603
GUK1	-0.132949	-0.140377	0.0832025	0.344705
GUP1	0.159268	0.151565	0.303612	0.583069
GUS1	0.0144323	-0.0160435	0.677776	0.841059
GUT1	-0.202705	-0.268345	0.0640152	0.309352
GUT2	-0.157392	-0.167661	0.0223809	0.228873
GVP36	-0.0518982	-0.0576056	0.100329	0.379905
GYL1	-0.270356	-0.260196	0.33873	0.605529
GYP5	-0.160522	-0.0953558	0.166154	0.457431
GYP6	-0.106171	-0.12308	0.279188	0.558312
GYP7	0.00344875	-0.0109547	0.9582	0.982117
HAA1	-0.0123408	-0.039149	0.851652	0.93699
HAL5	-0.0434933	-0.0258348	0.261394	0.545382
HAM1	0.0633569	0.0733843	0.351062	0.616383
HAP1
HAP2	-0.343363	-0.343363
HAP3	-0.1982	-0.175589	0.0711708	0.321134
HAP5	-0.0123779	0.0498566	0.859102	0.941905
HAS1	0.180338	0.109409	0.124737	0.415534
HAT1	-0.117707	-0.0943377	0.0752192	0.329904
HAT2	0.00812915	0.0245174	0.817722	0.91789
HBN1	0.035365	0.0459212	0.409725	0.661101
HBS1	-0.101796	-0.131933	0.0664403	0.313113
HBT1	-0.114551	-0.0154698	0.29956	0.578656
HCA4	-0.0353792	-0.110044	0.746668	0.881103
HCH1	-0.0132055	-0.0148131	0.460381	0.700208
HCR1	-0.100721	-0.0803127	0.123892	0.415534
HCS1	0.140637	0.210139	0.173645	0.464365
HDA1	-0.0295323	0.0202037	0.702758	0.852657
HDA2	0.0188828	0.00551523	0.965625	0.985994
HDA3	-0.234645	-0.108013	0.465508	0.702649
HEF3	0.0553849	0.0305825	0.696463	0.850247
HEH2	-0.122775	-0.203077	0.299077	0.578099
HEK2	-0.119026	-0.119976	0.0431718	0.271866
HEL2	-0.0281432	-0.0394806	0.792794	0.904371
HEM1	-0.0559546	-0.0492907	0.0451941	0.272539
HEM12	-0.141749	-0.1433	0.000308432	0.0514139
HEM13	-0.00832654	-0.00188997	0.891631	0.950539
HEM14	-0.0406607	-0.0618377	0.511678	0.735441
HEM15	-0.103489	-0.111483	0.0108649	0.192627
HEM2	-0.504661	-0.421402	0.00244451	0.126166
HEM25
HEM3	0.0326319	0.0238982	0.368964	0.632975
HEM4	-0.254842	-0.201488	0.0420765	0.269235
HER1	0.0591249	0.101587	0.46247	0.700208
HER2	-0.138882	-0.138882	0.932938	0.969813
HFD1	0.0314949	0.0449378	0.638502	0.820214
HFI1	0.0720741	0.0783496	0.753017	0.885078
HGH1	-0.0318406	-0.0459797	0.66032	0.832126
HHF1	-0.335098	-0.341982	0.0161683	0.208874
HHO1	0.0587811	0.049479	0.428555	0.679326
HHT1	-0.211218	-0.192782	0.10385	0.384933
HIF1	0.0738786	0.077946	0.230631	0.515621
HIR2	-0.22583	-0.197627	0.103484	0.384534
HIS1	-0.018575	-0.00401242	0.75974	0.888824
HIS3	0.418371	0.363532	0.46174	0.700208
HIS4	0.0853711	0.0687172	0.0208051	0.225439
HIS5	0.0510248	-0.00541402	0.656867	0.830949
HIS6	-0.0746695	-0.0805783	0.222864	0.508595
HIS7	-0.011644	-0.0196917	0.79816	0.907946
HMF1	-0.0956769	-0.103346	0.00249736	0.126166
HMG1	0.05157	0.0506174	0.48252	0.715228
HMG2	-0.106036	-0.094741	0.184887	0.475635
HMO1	0.0192287	0.0124623	0.793705	0.90461
HMT1	-0.175674	-0.164832	0.403904	0.655653
HNT1	-0.0117144	-0.0180969	0.627441	0.813837
HNT2	-0.0340213	-0.0387707	0.84124	0.93126
HOC1	0.0505638	0.0502999	0.325536	0.59885
HOF1
HOG1	0.0364827	0.00811406	0.321105	0.598064
HOM2	0.0904403	0.0775444	0.0261092	0.237544
HOM3	0.0225483	0.0200877	0.672702	0.837954
HOM6	-0.171268	-0.172156	0.000335458	0.0524197
HOR7	0.13708	0.216633	0.231171	0.516051
HOS2
HOS3	-0.107322	-0.136917	0.170911	0.460852
HOS4	0.223754	0.210005	0.0104702	0.189181
HPA3	-0.13693	-0.131996	0.0177005	0.211062
HPC2	-0.111183	-0.0839489	0.656286	0.830753
HPM1	-0.164003	-0.250329	0.357097	0.623659
HPT1	-0.0882861	-0.110103	0.214841	0.501974
HRB1	-0.0948928	-0.0999132	0.305355	0.584525
HRI1	-0.288761	-0.284019	0.00474941	0.174086
HRK1	0.0347756	0.0327982	0.583638	0.784536
HRP1	-0.0741618	-0.0913665	0.206507	0.498472
HRR25	-0.0362513	0.0163763	0.612642	0.805551
HRT1	0.101455	-0.0301198	0.591103	0.789503
HSC82	0.0202092	0.0237792	0.342628	0.607461
HSE1	0.0119044	-0.0137303	0.783667	0.900307
HSF1	-0.103494	-0.143195	0.246756	0.531654
HSH155	-0.0688532	-0.110208	0.604918	0.799609
HSK3	0.16451	0.153891	0.242093	0.528425
HSL7	0.207121	0.207121	0.563695	0.772317
HSM3	0.0438997	-0.0314705	0.71157	0.857059
HSP10	-0.0161783	-0.0307179	0.688518	0.847397
HSP104	-0.137447	-0.0714195	0.13632	0.430112
HSP12	-0.120083	-0.0542743	0.263343	0.548292
HSP150	0.617331	0.646842
HSP26	-0.130587	-0.0194193	0.389533	0.649368
HSP30	-0.0270191	0.0162375	0.806395	0.91302
HSP31	-0.113451	-0.0851387	0.127547	0.419828
HSP42	-0.127796	-0.0609994	0.199758	0.491911
HSP60	-0.122474	-0.132808	0.0184412	0.213483
HSP78	-0.184429	-0.170684	0.0024202	0.126166
HSP82	0.0150302	0.0405158	0.779442	0.898355
HST2	-0.250624	-0.217709	0.0196908	0.216526
HTL1	-0.127437	-0.104187	0.0905717	0.359502
HTS1	-0.0239788	-0.0216708	0.568607	0.775468
HTZ1	-0.0325002	-0.0788329	0.695569	0.849504
HUA1	-0.036145	-0.104496	0.769244	0.892864
HUB1	-0.690027	-0.706268	0.0115359	0.197977
HUG1	0.138541	0.353532	0.873783	0.946466
HXK1	-0.142972	-0.167636	0.0161809	0.208874
HXK2	0.0756926	-0.0201117	0.578871	0.781568
HXT2	0.175423	-0.0285367	0.571123	0.776688
HXT3
HXT5	-0.184814	-0.257842	0.153368	0.45113
HYM1	0.0317133	0.0436313	0.899645	0.952924
HYP2	0.0191705	0.0103055	0.582467	0.784536
HYR1	-0.0853544	-0.0713613	0.0827901	0.344263
IAH1	0.0619645	0.0994396	0.453201	0.696624
ICL1	-0.0192977	-0.0982063	0.86403	0.943262
ICP55	-0.326575	-0.421086	0.0230985	0.228873
IDH1	-0.117217	-0.12105	0.0087334	0.188188
IDH2	-0.245344	-0.23897	0.00588978	0.176984
IDI1	0.0358292	0.0395432	0.283047	0.562507
IDP1	-0.228638	-0.244995	0.00383406	0.153657
IDP2	-0.0229362	0.0138713	0.708502	0.85619
IDS2	-0.0571908	-0.0823013	0.363594	0.62867
IES1
IES2	-0.19176	-0.198595	0.140442	0.433894
IES3	-0.0991524	-0.149263	0.113295	0.401879
IES4	-0.0841158	0.0537595	0.663039	0.833783
IES6	-0.104998	-0.130808	0.00829716	0.188188
IFA38	0.140955	0.121254	0.117549	0.406765
IFM1	0.0723751	-0.0565293	0.673623	0.838568
IGD1	-0.139056	-0.137702	0.055495	0.297409
IGO1	-0.0722593	-0.0246266	0.293908	0.574088
IGO2	-0.110224	-0.13229	0.12899	0.422239
IKI1	-0.323628	-0.407507	0.0350638	0.258445
IKI3	-0.0580627	-0.0336354	0.330705	0.600161
ILM1
ILS1	0.0825273	0.0550275	0.165937	0.457431
ILV1	-0.00312614	-0.0354621	0.948687	0.977521
ILV2	0.0891151	0.0742057	0.0424145	0.27006
ILV3	-0.152111	-0.14384	0.0134685	0.205641
ILV5	-0.242458	-0.264386	0.00436992	0.164232
ILV6	0.151251	0.136053	0.0101073	0.189058
IMD2	-0.332071	-0.374861	0.0113055	0.195152
IMD3	-0.0540624	-0.0448389	0.0346401	0.257309
IMD4	0.139108	0.138289	0.063261	0.309352
IMG1	-0.0874738	-0.0492961	0.454848	0.698265
IMG2	0.0645509	0.0830654	0.269584	0.553892
IMH1	-0.0487317	-0.0628935	0.483991	0.715979
IML2	0.0582139	0.0458575	0.218658	0.507581
IMO32	0.179929	-0.0355936	0.735285	0.873923
IMP2'	-0.00300691	-0.0653802	0.970817	0.986789
IMP3	0.015197	0.0265102	0.872987	0.946294
IMP4	0.212232	0.208112	0.01436	0.206163
INH1	-0.143426	-0.166385	0.00931455	0.188188
INM1	-0.00709323	-0.134265	0.969511	0.986789
INM2	0.0113597	0.0740767
INO1	0.00893711	-0.0016264	0.835433	0.92846
INO80	0.0168479	0.0112535	0.750613	0.884463
INP52	-0.132739	-0.132739
INP53	-0.0296131	-0.0284921	0.510523	0.734728
IOC2	-0.220239	-0.207648	0.175361	0.464365
IOC3	-0.0987177	-0.105708	0.271886	0.554867
IOC4	-0.157518	-0.168282	0.034666	0.257309
IPI3	-0.0698007	-0.112214	0.64564	0.825397
IPP1	-0.0595009	-0.0618429	0.139189	0.433332
IQG1	-0.100879	-0.108033	0.37909	0.642651
IRA1	-0.188857	-0.188857
IRC15	-0.246171	-0.252522	0.0822277	0.343851
IRC21	-0.0922202	-0.0984626	0.542847	0.758628
IRC24	-0.0338686	-0.0550592	0.429936	0.67934
IRR1	-0.312758	-0.293796	0.277461	0.558312
ISC1	-0.121814	-0.108858	0.144497	0.440496
ISD11	-0.0775925	-0.072189	0.315934	0.594398
ISM1	-0.464274	-0.464274
ISN1	-0.0225251	-0.0226003	0.590026	0.788738
IST1	-0.0180996	-0.047567	0.780519	0.898899
IST2	0.109603	0.143737	0.185511	0.476141
ISU1	-0.199059	-0.193975	0.0566725	0.29993
ISW1	0.0455862	0.0882279	0.519629	0.741364
ISW2	-0.175931	-0.220731	0.0227807	0.228873
ITC1
ITR1	-0.311406	-0.325142	0.00553062	0.174852
IVY1	0.0298395	0.00693411	0.691373	0.847517
IXR1	-0.0451202	-0.0526619	0.5802	0.78265
JEM1
JIP4	0.152893	0.150985	0.0723642	0.323662
JIP5	-0.162717	-0.090168	0.270085	0.553892
JSN1	0.355216	0.303426	0.0543554	0.294993
KAE1	-0.211494	-0.208249	0.0616105	0.30566
KAP104	0.209229	0.18763	0.0376581	0.260343
KAP120	-0.0115442	0.106574	0.969802	0.986789
KAP122	-0.161786	0.145937	0.652993	0.830753
KAP123	0.0305511	0.0460305	0.56215	0.771564
KAP95	0.0410522	0.0272525	0.459854	0.700208
KAR2	-0.0323869	-0.0247545	0.323111	0.598078
KCS1	-0.101636	-0.030315	0.446571	0.691522
KEI1	0.118668	0.273181	0.50786	0.732671
KEL1	-0.00314664	-0.00780905	0.927859	0.968227
KEL3	-0.043927	-0.0338649	0.655487	0.830753
KES1	-0.0509712	-0.055376	0.135027	0.427395
KEX1	-0.0183983	-0.0734201	0.869376	0.944817
KGD1	-0.0966055	-0.0803423	0.0344131	0.257309
KGD2	-0.0665789	-0.0772883	0.0867954	0.352043
KIC1
KIN1	-0.0123084	-0.0319789	0.821507	0.919893
KIN2	-0.064413	-0.0813016	0.402487	0.655082
KIN28	0.184554	0.156097	0.0366821	0.258761
KKQ8	0.199027	0.213075	0.0860944	0.350157
KNS1	0.187956	0.247705	0.337753	0.605135
KOG1	-0.27302	-0.263508	0.676669	0.840598
KRE2	-0.000863682	-0.0133332	0.975431	0.989814
KRE33	0.0546651	0.126754	0.616845	0.807146
KRE5	0.224735	0.271424	0.0162796	0.209187
KRE6	0.0741417	0.0552856	0.732456	0.871957
KRI1	-0.0823192	-0.0547158	0.237556	0.523611
KRR1	0.0570112	0.0177225	0.384561	0.645063
KRS1	0.0788401	0.0447456	0.213853	0.501974
KSP1	-0.864661	-0.715366
KSS1	-0.0680682	-0.0864257	0.543575	0.758628
KTI12	0.0437776	-0.00283094	0.675016	0.839938
KTR1	-0.159086	-0.176827	0.0517393	0.288642
KTR3	0.106934	0.106735	0.150845	0.449206
KTR4	-0.148248	-0.131419	0.293066	0.573197
KTR6	-0.21812	-0.21812
KXD1	-0.0557323	-0.0194526	0.227916	0.513807
LAA1	0.181537	0.0234201
LAC1	0.319823	0.211543	0.0201803	0.220057
LAG1	0.0927453	0.0402977	0.328546	0.600161
LAG2	-0.119086	-0.143432	0.32214	0.598078
LAM5	0.00470289	0.00470289	0.971414	0.986789
LAM6	0.783948	0.783948
LAP2	-0.170543	-0.185727	0.00679228	0.178463
LAP3	0.0385512	-0.0157553	0.641555	0.823109
LAS17	-0.269771	-0.302732	0.0101363	0.189058
LAT1	-0.0217086	-0.00914659	0.443265	0.688672
LCB1	0.113336	0.122761	0.0790082	0.337033
LCB2	-0.0549007	0.0197538	0.684521	0.84456
LCB3	-0.0238063	-0.0882328	0.87868	0.947891
LCB4	-0.216126	-0.190859	0.0977623	0.374524
LCB5	-0.147967	-0.0154907	0.399077	0.655082
LCL2	-0.00376954	0.0177308	0.968107	0.986789
LCP5	0.0138647	0.0610486	0.883532	0.947951
LDB19	0.0961211	0.106266	0.193099	0.483398
LDH1	0.00632203	-0.161367	0.976145	0.989814
LEA1	-0.11624	-0.164373	0.203785	0.49634
LEM3	0.211197	0.190092	0.111275	0.399067
LEO1	-0.0498429	-0.0905407	0.340995	0.606235
LEU1	-0.0247899	-0.0294064	0.265192	0.549828
LEU2	-0.0398186	-0.0648966	0.235072	0.5208
LEU4	0.0361922	0.0386878	0.168412	0.459573
LEU9	-0.304371	-0.188066	0.426921	0.677822
LHP1	-0.0120612	-0.0432591	0.816432	0.917135
LHS1	0.0164047	0.0162738	0.670172	0.836728
LIA1	0.119361	0.0603038	0.143065	0.438714
LIP1	0.141454	0.15331	0.0125622	0.203368
LIP2
LIP5	-0.105074	-0.070167	0.370965	0.634809
LNP1	0.274418	0.313046	0.694053	0.849399
LOA1	-0.0547654	-0.19322	0.791986	0.904371
LOC1	0.129724	0.111099	0.08853	0.355156
LOT6	-0.194221	-0.168826	0.0536633	0.294122
LPD1	-0.324533	-0.376512	0.0119321	0.199924
LRG1
LRO1	-0.115894	-0.0424959	0.297205	0.577848
LRP1
LSB1	-0.18944	-0.201778	0.0786212	0.336884
LSB3	0.0631418	0.086843	0.181233	0.471174
LSB5	-0.0704383	-0.0940505	0.36904	0.632975
LSC1	-0.195342	-0.201042	0.000532676	0.0718871
LSC2	-0.0979184	-0.103149	0.00268426	0.126166
LSG1	0.0686698	0.0920302	0.167958	0.459573
LSM1
LSM12	-0.146514	-0.159429	0.207365	0.500135
LSM2	0.0768908	0.0671752	0.170955	0.460852
LSM3	-0.460272	-0.398504	0.0604215	0.30566
LSM4	-0.0493559	-0.0821551	0.517209	0.739689
LSM5	-0.335699	-0.326234	0.0315273	0.251625
LSM6	-0.376447	-0.403267	0.0303539	0.248267
LSM7	0.0428894	0.00554723	0.79319	0.904371
LSO2	0.00961342	-0.0197797	0.878933	0.947891
LSP1	-0.0906642	-0.0374757	0.105213	0.386788
LST8	-0.137758	-0.141409	0.0604091	0.30566
LTP1	-0.585733	-0.540702	0.0824521	0.343997
LTV1	-0.0609348	-0.13642	0.693604	0.8492
LUC7
LYS1	-0.298998	-0.329682	0.00670562	0.178463
LYS12	-0.387818	-0.405069	0.000185146	0.0514139
LYS2	-0.169568	-0.199718	0.00565369	0.174852
LYS20	-0.586927	-0.586633	3.35588e-05	0.0332121
LYS21	-0.469178	-0.420318	0.000207457	0.0514139
LYS4	-0.888777	-0.889258	2.16637e-06	0.00321597
LYS9	-0.857197	-0.883922	0.000277135	0.0514139
MAD1	-0.0585114	-0.0753838	0.270277	0.553892
MAD2	-0.157762	-0.105382	0.258369	0.541147
MAE1	0.100258	0.0145204	0.355775	0.622448
MAF1	-0.0393784	-0.0623422	0.485936	0.717784
MAG1	-0.296647	-0.296647
MAK11	-0.159365	-0.200297	0.165633	0.457431
MAK16	-0.153453	-0.153281	0.115575	0.40597
MAK21	-0.0508601	-0.0789285	0.549735	0.763049
MAK3	0.172565	0.177403	0.00869578	0.188188
MAK31	-0.443412	-0.278876	0.188184	0.478113
MAK5	0.19954	0.183868	0.0280442	0.24023
MAM3	-0.0191667	-0.0406768	0.743914	0.879953
MAM33	0.000636059	0.0191992	0.990123	0.993805
MAP1	0.0462445	0.0439504	0.176045	0.464365
MAP2	-0.084178	-0.0976257	0.0993258	0.378343
MAS1	-0.0619926	-0.0702204	0.0170535	0.209187
MAS2	-0.135195	-0.1226	0.0247297	0.232805
MBF1	-0.116736	-0.138031	0.0445837	0.272539
MBP1	-0.0914362	-0.100064	0.690989	0.847397
MBR1	0.212165	0.364291	0.278306	0.558312
MCA1	0.0379669	0.0226766	0.485841	0.717784
MCD4	-0.116306	-0.119646	0.226754	0.513076
MCK1	0.0110412	0.00909805	0.767208	0.891872
MCM1	0.010483	-0.0260583	0.859104	0.941905
MCM2	-0.00782865	-0.0370183	0.899321	0.952924
MCM3	-0.0905351	-0.10795	0.234456	0.5208
MCM4	-0.0987096	-0.104378	0.00251093	0.126166
MCM5	0.0274629	0.0423247	0.713744	0.859329
MCM6	0.0880029	0.11491	0.0757197	0.329904
MCM7	0.212674	0.23609	0.0776428	0.335548
MCR1	-0.193359	-0.198318	0.0119962	0.199924
MCT1	0.0421362	-0.00947553	0.788232	0.903014
MCX1	-0.24921	-0.261866	0.0254859	0.235725
MDE1	-0.0387257	0.00779086	0.634304	0.817737
MDG1	0.0335699	0.0447643	0.401739	0.655082
MDH1	-0.103761	-0.110409	0.0703863	0.320415
MDH2	-0.0836317	-0.0621431	0.205309	0.498472
MDH3	-0.261958	-0.212169	0.00266065	0.126166
MDJ1	-0.227404	-0.234787	0.0401195	0.26593
MDL1	0.0426148	0.0815145	0.833449	0.928174
MDL2	0.136877	0.162207	0.0364706	0.258761
MDM10	0.59583	0.59583
MDM20	0.0699618	0.0901963	0.356667	0.623275
MDM38	-0.0905499	-0.0377262	0.472759	0.706402
MDN1	0.141811	0.154339	0.211349	0.500656
MDR1	0.0138397	0.0074918	0.895733	0.951837
MDS3	-0.198868	-0.198868	0.340096	0.606089
MDV1	-0.152878	-0.0705448	0.179092	0.468096
MDY2	-0.00172816	-0.00686807	0.950499	0.978852
MED11	-0.0118378	0.0136631	0.875594	0.94697
MED4	-0.146297	-0.165863	0.13372	0.426438
MED7	-0.0912825	-0.0197731	0.526802	0.746219
MED8	0.508063	0.508063
MEF1	-0.086974	-0.0798447	0.00990027	0.189058
MEF2	0.242667	0.242667	0.272761	0.555048
MEH1	0.0055545	-0.0211359	0.948356	0.977521
MEP1	-0.34418	-0.339246	0.0403515	0.26623
MES1	0.17657	0.135874	0.0664153	0.313113
MET1	-0.0916743	-0.112612	0.155172	0.45113
MET10	0.177183	0.138578	0.0964276	0.372705
MET12	0.00570272	-0.0165229	0.91914	0.963604
MET13	-0.0979137	-0.0766481	0.0132076	0.205641
MET14	0.00628461	-0.0380442	0.942087	0.975189
MET16	-0.15653	-0.267026	0.421897	0.673139
MET17	-0.0343799	-0.0414515	0.46112	0.700208
MET18
MET2	-0.0560352	-0.0206494	0.284782	0.563303
MET22	0.0911674	0.0562167	0.196147	0.488149
MET3	0.0339021	0.040367	0.22211	0.508595
MET4	-0.0121035	-0.0340174	0.904719	0.956593
MET5	0.0364605	0.0343577	0.32987	0.600161
MET6	-0.0539319	-0.050082	0.0721967	0.323662
MET7	-0.109282	-0.0959427	0.0608094	0.30566
MET8	-0.058719	-0.058719
MEU1	0.259547	0.22701	0.149366	0.447434
MEX67	-0.186339	-0.151176	0.0617709	0.30566
MFT1	-0.269043	-0.295403	0.0756334	0.329904
MGE1	-0.0322062	-0.045971	0.669056	0.836545
MGM1	-0.0613043	-0.0454963	0.143009	0.438714
MGM101	-0.0155588	-0.02658	0.669461	0.836545
MGR1	0.100385	0.0127938	0.433359	0.681124
MGR3	-0.0520482	-0.091497	0.751845	0.884463
MHF2	0.0306187	0.0321187	0.629155	0.815136
MHO1	-0.0981625	-0.0557581	0.252872	0.53637
MHP1	-0.0911285	-0.0882463	0.0835573	0.345037
MHR1	-0.127602	-0.071943	0.140692	0.433993
MHT1	0.00757996	0.0512126	0.953924	0.980668
MIA40	-0.157937	-0.135471	0.102137	0.381441
MIC10	0.0358369	0.0255347	0.56712	0.774507
MIC12	-0.202899	-0.215851	0.0247782	0.232805
MIC19	-0.153621	-0.152841	0.0138826	0.206087
MIC26	-0.750343	-1.30317
MIC27	-0.0194432	0.00515126	0.782672	0.900307
MIC60	-0.0499763	-0.0185832	0.21131	0.500656
MID2	0.14487	0.15335	0.0704729	0.320415
MIG1	-0.0210163	-0.0502827	0.63399	0.817737
MIR1	0.0591034	0.0791849	0.450214	0.695104
MIS1	-0.168562	-0.20357	0.120842	0.411446
MIT1	-0.169896	-0.34448	0.540784	0.757738
MIX14	-0.157364	-0.166983	0.0064481	0.178463
MIX17	-0.0565325	-0.0185832	0.325485	0.59885
MIX23	0.0350943	-0.00301272	0.672847	0.837954
MKK2	0.162822	0.187087	0.256177	0.539657
MKS1	-0.11577	-0.0913304	0.222686	0.508595
MLC1	-0.0441113	-0.0619405	0.214466	0.501974
MLC2	-0.0701764	-0.190382	0.622985	0.811216
MLF3	-0.0733855	0.0167671	0.63744	0.819645
MLH1	-0.138111	-0.106714	0.168227	0.459573
MLP1	-0.0763208	-0.0767281	0.0264792	0.237544
MLP2	-0.1378	-0.109348	0.296753	0.577366
MLS1	-0.00341968	-0.00981936	0.961485	0.984023
MMF1	-0.0218887	-0.0219186	0.390099	0.649766
MMP1	0.409702	0.409702	0.207958	0.500474
MMS1	-0.170952	-0.181128	0.651339	0.829969
MMS2	-0.026132	-0.0215745	0.361174	0.62804
MMT2	0.0698645	0.115345	0.533457	0.752058
MNN1	0.0504307	0.029917	0.606921	0.80051
MNN10	-0.0912353	-0.075196	0.619164	0.808043
MNN11	0.0916621	0.128338	0.213034	0.501585
MNN2	-0.027831	-0.049884	0.58005	0.78265
MNN4	-0.164476	-0.128304	0.076545	0.331286
MNN5	0.00611303	0.0366676	0.931446	0.969015
MNN9	-0.267168	-0.21225	0.0447752	0.272539
MNP1	-0.100784	-0.119207	0.00980252	0.189058
MNR2	0.0741136	0.0107038	0.525022	0.744053
MNS1	-0.105313	-0.28231	0.606292	0.800194
MOB1	0.065251	0.022317	0.418358	0.668877
MOB2	-0.565372	-0.577974	0.0316614	0.252018
MOD5	0.123805	0.148244	0.435953	0.683045
MOG1	-0.185464	-0.0977711	0.211088	0.500656
MON2	-0.0986102	-0.0820076	0.469329	0.70321
MOT1	-0.0937133	-0.057573	0.569338	0.775752
MOT2	-0.0047719	-0.0227125	0.916303	0.962669
MPD1	0.00478991	-0.0403336	0.944138	0.975686
MPD2	0.0666471	0.0508221	0.262294	0.546876
MPE1	-0.0969574	-0.109161	0.441901	0.687508
MPM1	0.0148894	-0.00552366	0.744821	0.880201
MPO1	0.0368689	0.0189382	0.703033	0.852657
MPP10	-0.0191994	-0.0158967	0.643758	0.825153
MPS1	-0.00830677	-0.00496902	0.838991	0.929811
MPT5	0.14745	0.140568	0.0448518	0.272539
MRC1	0.0485292	0.0895501	0.682923	0.844557
MRD1	-0.106864	-0.0937249	0.264518	0.54926
MRE11	0.115674	0.137961	0.432014	0.680451
MRH1	0.291637	0.291091	0.0211124	0.227938
MRH4
MRI1	-0.0204752	-0.0355368	0.750964	0.884463
MRN1	-0.0176336	-0.0154858	0.588679	0.788357
MRP1	-0.196512	-0.162105	0.0421682	0.269242
MRP2	-0.228196	-0.263239	0.101869	0.381222
MRP20
MRP21	0.0762667	0.0395773	0.455499	0.698902
MRP4	-0.0519938	-0.0709122	0.155496	0.45113
MRP51	-0.257019	-0.233928	0.0435589	0.272044
MRP7	-0.138573	-0.138596
MRP8	-0.24052	-0.250026	0.0116519	0.198819
MRPL1	-0.211475	-0.19872	0.0394554	0.265909
MRPL10	-0.343123	-0.284485	0.140075	0.433568
MRPL13	0.0202529	0.0154346	0.716675	0.861372
MRPL15
MRPL17	-0.112366	-0.105229	0.148393	0.446679
MRPL19	0.0260946	0.0316067	0.722115	0.864151
MRPL20	-0.0427997	-0.0450543	0.348831	0.613869
MRPL22	-0.00920842	-0.134731	0.965425	0.985994
MRPL24	-0.178599	-0.182499	0.0659531	0.3125
MRPL25	0.0826667	0.112216	0.329699	0.600161
MRPL28	-0.105785	-0.076723	0.0666887	0.313786
MRPL3	-0.1328	-0.135961	0.133118	0.426188
MRPL31	-0.329474	-0.33131	0.0236352	0.228873
MRPL32	-0.0749974	-0.0635839	0.488232	0.718896
MRPL33	0.126883	0.0658081	0.222145	0.508595
MRPL35	-0.247496	-0.26985	0.0212471	0.22856
MRPL36	-0.484027	-0.425552	0.015978	0.208874
MRPL37	0.214214	0.214214
MRPL38	-0.57586	-0.699421
MRPL39	-0.134904	-0.138978	0.00242633	0.126166
MRPL4	0.00367321	0.00367321
MRPL40	-0.0661918	-0.0660451	0.272944	0.555048
MRPL49
MRPL50	-0.327833	-0.327833
MRPL6	-0.256648	-0.264178	0.0424783	0.27006
MRPL7	-0.205482	-0.128686	0.387472	0.647618
MRPL8	-0.331397	-0.331397
MRPL9	0.213968	0.213968
MRPS12	0.0360046	0.100899	0.813715	0.916162
MRPS16	-0.170807	-0.167215	0.309786	0.587328
MRPS17	-0.595448	-0.561177	0.0860531	0.350157
MRPS18	-0.0787027	-0.0721436	0.509517	0.733635
MRPS28	0.0527535	-0.00306477	0.394878	0.654455
MRPS35	-0.127513	-0.145474	0.0366077	0.258761
MRPS5	-0.0511604	-0.0353063	0.446045	0.691316
MRPS8	-0.32115	-0.173767	0.31819	0.596405
MRPS9	-0.492802	-0.531098	0.0697709	0.319183
MRS1	-0.183846	-0.256211	0.231105	0.516051
MRS4	-0.0293455	-0.12361	0.847539	0.935096
MRS6	0.105649	0.108791	0.185677	0.476141
MRT4	0.0121067	0.0237808	0.898054	0.952668
MRX12	-0.359337	-0.195156
MRX3	-0.661089	-0.661089	0.383954	0.645063
MRX9	0.0453858	0.0822598	0.524409	0.7437
MSB3	0.65629	0.65629
MSC1	-0.0666261	-0.0163629	0.434689	0.682491
MSC3	0.0128624	0.0381747	0.837886	0.92928
MSC6	-0.0539472	-0.0643718	0.582734	0.784536
MSC7	-0.01752	-0.0289306	0.789149	0.903336
MSF1
MSH2	0.322269	0.293632	0.0533196	0.293703
MSH6	0.0709859	0.0461884	0.323321	0.598094
MSI1	-0.0277401	0.0435474	0.728117	0.869232
MSL5	-0.385829	-0.395558	0.0369594	0.258761
MSM1	0.360773	0.295562	0.151986	0.449787
MSN2	-0.0211065	-0.0209789	0.87646	0.947221
MSN5	0.301877	0.287857	0.026001	0.237544
MSP1	-0.128939	-0.144599	0.0438495	0.272044
MSS116	0.139553	0.149488	0.0482927	0.27864
MSS2	-0.341075	-0.36229	0.342889	0.607461
MSS51	0.0794233	0.0888397	0.192194	0.482354
MST1	-0.0989192	-0.328889	0.715616	0.860536
MSW1	-0.697183	-0.697183
MSY1	0.101592	0.101076	0.296652	0.577366
MTC1	-0.104417	-0.119798	0.0298737	0.246761
MTC5	-0.0919183	-0.0938578	0.33019	0.600161
MTD1	-0.0520825	-0.116189	0.496809	0.725133
MTF1	-0.244537	0.125374	0.636707	0.819057
MTF2	-0.806109	-0.838584	0.00931748	0.188188
MTR10	-0.13043	-0.0641623	0.210163	0.500656
MTR2	0.0277605	0.0146734	0.702921	0.852657
MTR4	0.278536	0.294444	0.00580798	0.176984
MUD2	0.0250104	0.0195951	0.752912	0.885078
MUK1	-0.119259	-0.0481704	0.468061	0.70276
MUM2
MUM3	0.0565391	0.0281044	0.417072	0.66754
MVD1	0.0609145	0.0277945	0.260882	0.544696
MVP1	-0.0435037	-0.00893774	0.687451	0.846554
MXR1	0.0319992	-0.00245048	0.729833	0.87093
MXR2	-0.122174	-0.104929	0.0599334	0.30566
MYO1	0.15587	0.0475902	0.34751	0.613776
MYO2	0.0520564	0.0550258	0.467274	0.70276
MYO3	-0.0204836	0.0118255	0.769566	0.892864
MYO4	0.130005	0.15791
MYO5	0.0344461	0.0291836	0.488588	0.718896
MZM1	-0.415202	-0.372584	0.0888946	0.355219
NAB2	-0.0710869	-0.101619	0.790971	0.903923
NAB3	-0.19251	-0.147122	0.0895464	0.355908
NAB6	-0.0172984	0.0112592	0.755055	0.88572
NAF1	-0.21364	-0.21364	0.679689	0.842236
NAM2	-0.177865	-0.177865
NAM7	-0.214709	-0.22684	0.0582603	0.30441
NAM8	0.237979	0.237979	0.717182	0.861372
NAM9	0.0238641	0.0207032	0.736394	0.874845
NAN1	-0.0509536	-0.0450848	0.543103	0.758628
NAP1	-0.0187516	-0.0266862	0.614431	0.806523
NAR1	-0.240334	-0.230279	0.043993	0.272044
NAS2	-0.143816	-0.0987677	0.265767	0.550252
NAS6	-0.184703	-0.216031	0.0448449	0.272539
NAT1	-0.0256229	-0.0283521	0.566544	0.774077
NAT3	0.0200512	0.0514651	0.839904	0.930476
NAT5
NBA1	0.136482	0.0758124	0.267826	0.552778
NBP2	-0.0442986	-0.0387408	0.212328	0.501273
NBP35	-0.344167	-0.360646	0.0693956	0.319064
NCA2	-0.272945	-0.177782	0.266734	0.551486
NCB2	-0.105632	-0.0928333	0.118741	0.409932
NCE101	-0.409256	-0.346428	0.174016	0.464365
NCE102	0.111055	0.126289	0.283811	0.562507
NCE103	0.150166	0.150166	0.555065	0.767219
NCL1	-0.0629955	-0.0584488	0.141114	0.43459
NCP1	0.0108003	-0.00173887	0.658079	0.831933
NCR1	0.136992	0.0654223	0.214636	0.501974
NCS2	-0.342629	-0.342629	0.0393816	0.265909
NDC1	0.0202838	0.0295393	0.883775	0.947951
NDC80	-0.122768	-0.0925774	0.131772	0.42525
NDE1	0.132925	0.126559	0.189123	0.479421
NDE2	0.0258148	0.00079294	0.784358	0.900526
NDI1	-0.0419394	-0.0222706	0.466286	0.702697
NEO1
NET1	-0.0756563	-0.0890754	0.06899	0.319064
NEW1	-0.040416	-0.0550747	0.198986	0.491911
NFS1	0.0284779	0.0340215	0.385218	0.645436
NFU1	0.0409997	0.0385738	0.297584	0.577848
NGG1	-0.0665313	-0.0767542	0.50277	0.729822
NGL1	-0.319659	-0.319659
NGL2	0.108366	0.18184	0.458278	0.700208
NGR1	-0.11721	-0.064093	0.15886	0.452647
NHP10	-0.653383	-0.650185	0.0189449	0.213905
NHP2	0.0207029	0.0192219	0.717121	0.861372
NHP6A	-0.120334	-0.107713	0.031372	0.251625
NHP6B	0.0140863	-0.0226524	0.738159	0.875936
NIC96	-0.0661537	-0.0406525	0.339754	0.60597
NIF3	-0.230876	-0.24724	0.0299205	0.246761
NIP1	0.0463878	0.0421684	0.414502	0.664502
NIP7	-0.229605	-0.255291	0.147118	0.445252
NIS1	0.72134	0.549012	0.235975	0.521997
NIT2	0.0445594	0.123573
NIT3	-0.154296	-0.143054	0.0140208	0.206163
NKP1	-0.316657	-0.207298	0.19418	0.485287
NMA1	0.0658068	0.0365484	0.45327	0.696624
NMA111	-0.100311	-0.139143	0.336882	0.604946
NMA2
NMD2	0.201914	0.154675	0.287389	0.566207
NMD3	-0.0459486	-0.0740692	0.710208	0.856413
NMD5
NMT1	-0.593782	-0.789634	0.120225	0.410757
NNF1	-0.372909	-0.372909	0.123819	0.415534
NNF2	-0.658161	-0.658161	0.21489	0.501974
NNR1	-0.123039	-0.0907168	0.168203	0.459573
NNR2	-0.166076	-0.169209	0.0278169	0.24023
NNT1	-0.0730003	-0.136475	0.701312	0.852657
NOC2	0.127649	0.203857	0.37324	0.636567
NOC3	-0.0326334	-0.0742081	0.818201	0.918079
NOG1	0.120658	0.124814	0.00651044	0.178463
NOG2	0.0538157	0.0684909	0.690418	0.847397
NOP1	-0.046481	-0.0337635	0.324483	0.59885
NOP10	-0.076417	-0.126867	0.228965	0.515138
NOP12	0.159427	0.134703	0.0246562	0.232805
NOP13	0.111425	0.074029	0.047894	0.278172
NOP14	-0.319446	-0.260163	0.547699	0.761839
NOP15	0.049311	0.071641	0.719477	0.862385
NOP16
NOP2	-0.0260098	-0.0577667	0.582957	0.784536
NOP4	-0.0489696	-0.0535771	0.430165	0.67934
NOP53
NOP56	-0.0229587	-0.0487813	0.684002	0.84456
NOP58	0.0533716	0.0282467	0.308399	0.586571
NOP6	0.397469	0.49001	0.189249	0.479421
NOP7	0.0203612	-0.0307661	0.826254	0.923625
NOP8	-0.170071	-0.156946	0.694885	0.849504
NOP9	0.0777094	0.0208358	0.402669	0.655082
NOT3	-0.0793144	-0.104218	0.158856	0.452647
NOT5	-0.0553263	-0.0784411	0.288295	0.566853
NPA3	-0.00218901	-0.0413582	0.976075	0.989814
NPC2	0.00375343	0.00978083	0.94326	0.975458
NPL3	-0.061107	-0.060012	0.0474467	0.278172
NPL4	-0.0998069	-0.0933942	0.10323	0.384098
NPL6	-0.0361028	-0.0532442	0.306285	0.58541
NPR1	0.0120962	0.0154032	0.659617	0.831947
NPR3	0.140811	0.140811
NPT1	-0.19176	-0.154744	0.00725199	0.181298
NPY1	-0.098636	-0.131102	0.166499	0.457431
NQM1	-0.147539	-0.0806076	0.278422	0.558312
NRD1	-0.294892	-0.276364	0.00537863	0.174852
NRG1	0.0577558	0.123723	0.626368	0.813506
NRP1	0.00906284	0.00906284
NSA1	-0.238231	-0.223824	0.00931523	0.188188
NSA2	0.158478	0.0979042	0.23702	0.523531
NSG1	0.0657532	0.0418254	0.583712	0.784536
NSG2	-0.0176396	-0.00578286
NSP1	-0.18307	-0.183971	0.0126034	0.203368
NSR1	0.0513574	0.0124238	0.339825	0.60597
NST1	0.0915218	0.05475	0.460182	0.700208
NTA1	0.132282	0.0855719
NTC20	-0.176189	-0.228226	0.1389	0.433332
NTE1
NTF2	-0.072525	-0.0696325	0.0609796	0.30566
NTH1	-0.0194334	-0.0441342	0.727977	0.869232
NTH2	0.063651	0.0568685	0.38312	0.644831
NUC1	-0.0504403	-0.0873493	0.45331	0.696624
NUF2	-0.478875	-0.474197	0.456947	0.699703
NUG1	0.116508	0.0998652	0.088141	0.354594
NUM1	-0.0101477	-0.00728205	0.799613	0.908206
NUP1	0.0121774	0.0329709	0.863097	0.942853
NUP100	-0.0864352	-0.0443473	0.21285	0.501548
NUP116	-0.112529	-0.0970655	0.0485093	0.279116
NUP120	0.149708	0.161112	0.228396	0.514498
NUP133	0.120533	0.123933	0.267918	0.552778
NUP145	0.037547	0.0462053	0.561549	0.771564
NUP157	0.0745639	0.0306551	0.539559	0.757065
NUP159	-0.0583102	-0.0513125	0.319611	0.597559
NUP170	0.052213	-0.000429065	0.60516	0.799609
NUP188	-0.139234	-0.142319	0.276232	0.558312
NUP192	0.0331981	0.0467812
NUP2	-0.0497559	-0.0497839	0.138893	0.433332
NUP49	-0.0238626	-0.0182916	0.493902	0.723933
NUP53	-0.191969	-0.0996428	0.254956	0.537653
NUP57	0.0137233	-0.0113535	0.773609	0.895133
NUP60	-0.107662	-0.127928	0.202991	0.495604
NUP82	-0.014385	0.0101473	0.859462	0.94195
NUP84	0.114522	0.0866686	0.150099	0.447434
NUP85	-0.402616	-0.507729	0.0869805	0.352313
NUS1	-0.43861	-0.462816	0.186025	0.476141
NUT1	0.0516375	0.0967629	0.46575	0.702649
NUT2	-0.146824	-0.102936	0.56008	0.770922
NVJ1	0.101418	0.0526868	0.328753	0.600161
NVJ2	-0.0280599	0.00777473	0.756939	0.88723
NYV1	0.030268	0.0556549	0.703889	0.853346
OAC1	0.0574012	0.0412494	0.492923	0.723783
OAR1
OCA1	-0.117849	-0.0533519	0.156854	0.45113
OCA2	0.0619287	0.140506	0.701888	0.852657
OCH1	-0.227613	-0.16898	0.133375	0.426254
OCT1	0.0159996	-0.00285782	0.927483	0.968227
ODC1	0.0125822	-0.0374173	0.925508	0.967664
ODC2	0.093886	0.0868156	0.208986	0.500507
OKP1
OLA1	-0.142933	-0.129445	0.00265414	0.126166
OLE1	0.167344	0.178026	0.000688916	0.0818157
OM14	0.0428794	0.0864424	0.71806	0.86173
OM45	-0.110497	-0.0701328	0.140766	0.433993
OMS1	-0.258991	-0.249528	0.0337745	0.255156
OPI1	0.0229956	0.0907393	0.889741	0.949548
OPI10	0.00988659	0.0622294	0.897775	0.952668
OPI3	0.140577	0.113571	0.12386	0.415534
OPY1	-0.0311383	-0.0533482	0.734399	0.873446
ORC6	0.369025	0.376057
ORM2	-0.0153152	-0.0463821	0.908775	0.959172
OSH2	-0.0601472	0.0190017	0.454639	0.698265
OSH3	-0.152022	-0.156659	0.0632252	0.309352
OSH6	0.00258612	-0.0181965	0.945289	0.976255
OSH7	0.131082	0.144069	0.0432202	0.271866
OSM1	-0.0796387	-0.0680914	0.120003	0.410661
OST1	-0.0187005	-0.0339229	0.612107	0.805204
OST2	0.0495728	0.0665067	0.619035	0.808043
OST3	-0.00618192	-0.0103535	0.924054	0.967048
OST5	0.124748	0.129651	0.0679394	0.317157
OSW2	-0.0261769	-0.0111294	0.766153	0.891624
OSW7	-0.0544743	-0.0544743	0.634774	0.817988
OTU1	-0.01284	-0.0379942	0.86007	0.942135
OXP1	-0.0719531	-0.0715444	0.0762317	0.330895
OXR1	-0.0364893	-0.0369844	0.466492	0.702697
OYE2	-0.0587471	-0.116878	0.365975	0.630999
OYE3	-0.357675	-0.334179	0.0136058	0.205641
PAA1	-0.305497	-0.297087	0.00426018	0.164232
PAB1	-0.0586254	-0.0721651	0.167861	0.459573
PAC10	-0.0354368	-0.0644191	0.292779	0.573012
PAC11
PAF1	-0.218957	-0.28205	0.139384	0.433332
PAH1	-0.0874933	-0.183509	0.601989	0.797905
PAI3	-0.0987477	-0.00393568	0.365546	0.63084
PAL1	-0.127003	-0.155018	0.219471	0.50846
PAM1	0.0535452	0.0467397	0.219551	0.50846
PAM16	-0.0176175	-0.0188047	0.814527	0.916381
PAM17	0.0809038	0.112208	0.401805	0.655082
PAM18	-0.114738	-0.16921	0.521881	0.743148
PAN1	-0.050533	-0.0382378	0.143453	0.439085
PAN2	-0.0251249	-0.00610828	0.883473	0.947951
PAN3	-0.0455599	-0.038951	0.766252	0.891624
PAN5	0.0143868	-0.0248531	0.817172	0.917618
PAN6	0.075167	0.0601823	0.130316	0.422489
PAP1	-0.391836	-0.502472	0.0537918	0.294122
PAP2
PAR32	-0.114966	-0.136531	0.0853524	0.349331
PAT1	-0.00717713	-0.0328982	0.864516	0.943262
PBA1	-0.125682	-0.152288	0.1344	0.426689
PBI2	-0.109677	-0.0512845	0.257004	0.540784
PBN1	0.0596834	0.0797038	0.50659	0.732671
PBP1	-0.0228489	-0.0252723	0.667052	0.836063
PBP4	0.00508325	-0.00387021	0.936695	0.972734
PBS2	0.0716924	0.0784087	0.336358	0.604946
PBY1	-0.205626	-0.183642	0.0785703	0.336884
PCC1	-0.23816	-0.218349	0.0111224	0.195149
PCD1	-0.0290142	-0.0290142
PCF11	-0.365512	-0.353023	0.0180166	0.213113
PCK1	0.0366794	0.0329192	0.427831	0.678541
PCL6	-0.117239	-0.0859074	0.402079	0.655082
PCL8	-0.168326	-0.193004	0.047075	0.277313
PCM1	0.0274564	0.0342497	0.530081	0.749077
PCS60	-0.0590832	-0.0506108	0.230575	0.515621
PCT1
PDA1	-0.0877358	-0.0921097	0.0275412	0.24023
PDB1	-0.0667002	-0.0640533	0.211756	0.500656
PDC1	0.0370294	0.0454668	0.215251	0.502421
PDC2
PDC5	-0.201842	-0.189529	0.224628	0.511442
PDC6	0.0322966	0.0661033	0.875844	0.94697
PDE1
PDH1	-0.119389	-0.216416	0.398711	0.655082
PDI1	-0.0880045	-0.09394	0.108315	0.393138
PDR15	-0.265745	-0.237494	0.250974	0.53637
PDR16	0.0778994	0.0842704	0.203677	0.49634
PDR17	0.0185535	0.0290042	0.861247	0.942168
PDR5	-0.0993532	-0.226077	0.631399	0.816119
PDS5	-0.643806	-0.643806
PDX1	-0.139063	-0.127094	0.0383768	0.263142
PDX3	0.0999203	0.0978703	0.0700124	0.319697
PEA2	0.00667062	-0.0288882	0.975458	0.989814
PEF1	-0.31707	-0.31707	0.205445	0.498472
PEP1	-0.0404877	-0.0514397	0.225265	0.511725
PEP12	0.118014	0.17714	0.444023	0.68949
PEP3	-0.405122	-0.400803	0.00155575	0.122702
PEP4	-0.129459	-0.127647	0.0848773	0.348361
PEP5	-0.0208195	-0.0232515	0.819485	0.918479
PEP8	-0.138735	-0.0652885	0.239683	0.525949
PER33
PET10	-0.0948999	-0.0831245	0.106106	0.387012
PET112	0.210714	0.230734	0.148727	0.446679
PET122	-0.0724921	-0.0874854	0.743415	0.879712
PET123	-0.0509977	-0.0569002	0.269116	0.553712
PET191	-0.185215	-0.196313	0.0107121	0.191592
PET54	-0.114276	-0.0974733	0.0969438	0.372705
PET9	-0.0613193	-0.0405755	0.434214	0.682106
PEX1	-0.495128	-0.53915	0.370699	0.634721
PEX11	-0.0035859	-0.0507448	0.984457	0.991024
PEX14	0.04992	0.0177412	0.301383	0.580531
PEX19	-0.0273064	-0.0221602	0.589286	0.788435
PEX22	-0.28724	-0.273212	0.0483326	0.27864
PEX30	-0.0374619	-0.0295305	0.400553	0.655082
PEX4	-0.113463	-0.116961	0.279381	0.558312
PEX5
PEX7	0.0748946	0.0532603
PFD1	-0.0798293	-0.0949185	0.148236	0.446679
PFF1	-0.330131	-0.407268	0.0281937	0.240537
PFK1	0.0112717	-0.0199279	0.790354	0.903914
PFK2	-0.0973022	-0.119262	0.200915	0.493397
PFK26	0.067489	0.10815	0.542479	0.758628
PFY1	0.14119	0.167795	0.199747	0.491911
PGA2	-0.182395	-0.170204	0.12401	0.415534
PGA3	0.0522774	0.0327431	0.121378	0.412324
PGC1	0.227772	0.235787	0.110436	0.397438
PGD1	-0.218531	-0.196548	0.116636	0.40597
PGI1	-0.00799231	-0.00773326	0.715292	0.860495
PGK1	-0.0162074	-0.0132897	0.653737	0.830753
PGM1	0.136674	0.109397	0.0193978	0.216052
PGM2	-0.0119431	0.031643	0.880793	0.947891
PHA2	-0.411762	-0.377554	0.00773925	0.188188
PHB1	-0.0133601	-0.00761309	0.7324	0.871957
PHB2	-0.0352722	-0.0298352	0.346043	0.611548
PHM7	-0.0585826	-0.147609	0.742067	0.879168
PHO13	0.0138564	0.00552562	0.807026	0.91302
PHO2	-0.000391412	0.0493482	0.998421	0.999431
PHO23	-0.0150976	0.0294443	0.87067	0.944817
PHO4	0.125822	0.205022	0.498637	0.725961
PHO5	1.49233	0.462681	0.348458	0.613869
PHO8	0.112569	0.0750336	0.422225	0.673248
PHO80	0.30758	0.224723
PHO81	0.353839	0.388938	0.0325678	0.253125
PHO85	-0.217325	-0.234037	0.00215007	0.126166
PHO86	0.0174614	0.0698195	0.914231	0.962439
PHO88	0.152048	0.143482	0.0297334	0.246761
PHO90
PHO91	-0.150595	-0.0850395	0.237343	0.523531
PIB2	-0.1043	-0.103867	0.0794153	0.338284
PIC2	0.119754	0.114216	0.177204	0.465337
PIG2	-0.323124	-0.306843	0.0337606	0.255156
PIH1	-0.0452267	-0.0270461	0.793106	0.904371
PIK1	-0.526109	-0.374271	0.105443	0.386788
PIL1	-0.0962502	-0.056595	0.0544134	0.294993
PIM1	-0.0577387	-0.0371615	0.252122	0.53637
PIN3	-0.0706313	-0.0458237	0.212395	0.501273
PIN4	-0.0413753	-0.057982	0.462627	0.700208
PIR1	0.0305627	0.228925	0.95714	0.982117
PIS1	0.0643479	0.0726948	0.390647	0.649766
PKC1	-0.0159308	-0.0380992	0.862084	0.942736
PKH1	0.0101512	0.0754491	0.952532	0.979587
PKH2	-0.179714	-0.179714	0.799339	0.908206
PKH3	0.107807	0.105547	0.586133	0.786367
PKP1
PKP2	1.62056	1.62056
PLB1	-1.00819e-05	0.047982	0.999866	0.999866
PLB2	-0.0803565	-0.065063	0.356554	0.623275
PLB3	0.206898	0.206898
PLP1	-0.00427946	-0.112051	0.980866	0.990289
PLP2	-0.202716	-0.157004	0.103756	0.384933
PMA1	0.0811396	0.0708435	0.24045	0.526861
PMA2	-0.169779	-0.203305	0.295145	0.576092
PMC1	0.0209781	0.0628451	0.717558	0.861475
PMD1
PMI40	-0.038724	-0.0539371	0.247209	0.532242
PML1	-0.131141	-0.141196	0.208616	0.500474
PMR1	0.0534882	0.0440211	0.494863	0.724306
PMT1	0.0518721	0.0328919	0.545518	0.760409
PMT2	-0.0313622	-0.0609432	0.446043	0.691316
PMT4	-0.138091	-0.0596226	0.342912	0.607461
PMT6	0.151327	0.0925816	0.408587	0.659649
PMU1	0.287471	0.254319	0.0643053	0.309352
PNC1	-0.309885	-0.239944	0.0299127	0.246761
PNG1	0.805383	0.760938	0.461415	0.700208
PNO1	0.0447872	0.0440097	0.783864	0.900307
PNP1	0.0262304	0.0177666	0.536746	0.754908
PNT1	-0.63116	-0.63116
POB3	-0.0138976	-0.0272175	0.644773	0.825153
POC4	0.0475554	0.0384784	0.706856	0.854849
POF1	-0.0616743	-0.0602113	0.387611	0.647618
POG1	-0.0279632	-0.0835095	0.857821	0.941542
POL1	-0.281415	-0.279045	0.0280767	0.24023
POL12	-0.210309	-0.099992	0.431072	0.679688
POL2
POL3	-0.259369	-0.259369	0.48937	0.719633
POL30	-0.143846	-0.142367	0.0377055	0.260343
POL31	-0.433145	-0.416376	0.0144364	0.206163
POL5	0.0246142	0.00891189	0.851389	0.93699
POM152	-0.112038	-0.114837	0.230207	0.515448
POM33	0.0612081	0.0214479	0.63816	0.820214
POM34	0.0851618	0.0540382	0.376364	0.64066
POP1	-0.0571391	-0.147666	0.797497	0.907539
POP2	-0.0169709	0.0728723	0.896805	0.952295
POR1	-0.0622897	-0.0579415	0.0390889	0.265909
POS5	0.0719633	0.144102	0.603778	0.798678
PPA2	-0.273066	-0.273568	0.0623619	0.307052
PPE1	-0.164502	-0.180118	0.36114	0.62804
PPG1	-0.105253	-0.105253
PPH21	-0.637538	-0.67146	0.348315	0.613869
PPH22	-0.441321	-0.409521	0.174188	0.464365
PPH3	0.0164976	0.0168567	0.894584	0.951017
PPM1	-0.0630987	-0.0811467	0.523616	0.7437
PPM2	0.127497	0.127497
PPN1	-0.0762806	-0.0666268	0.196582	0.488432
PPT1	-0.0641431	-0.09262	0.150056	0.447434
PPX1	-0.540598	-0.545124	0.0544859	0.294993
PPZ1	-0.0435717	-0.102067	0.731088	0.871727
PRB1	-0.0844908	-0.0724636	0.0993962	0.378343
PRC1	-0.112412	-0.0518855	0.191209	0.48151
PRD1	-0.0548601	-0.0530522	0.199692	0.491911
PRE1	0.0254899	0.0232255	0.18777	0.478113
PRE10	-0.255952	-0.260713	0.0259565	0.237544
PRE2	-0.0674146	-0.0240051	0.169778	0.460257
PRE3	-0.0799795	-0.0749487	0.185032	0.475635
PRE4	-0.121182	-0.106827	0.0334681	0.254772
PRE5	0.0284327	0.0106616	0.153591	0.45113
PRE6	-0.0408486	-0.0417339	0.00325035	0.136588
PRE7	-0.0485065	-0.0451853	0.153302	0.45113
PRE8	-0.0440072	-0.0396344	0.246296	0.531435
PRE9	-0.0941143	-0.096788	0.0641875	0.309352
PRI1	-0.24341	-0.257777	0.149905	0.447434
PRM15	-0.0156836	-0.015651	0.78759	0.90284
PRM4
PRM8	-0.177617	-0.167966	0.23932	0.525937
PRO1	0.0269644	-0.0396517	0.765765	0.891624
PRO2	0.0400843	0.0613092	0.334503	0.603365
PRO3	0.00129706	0.00561072	0.960282	0.98313
PRP16	-0.160242	-0.160242
PRP19	-0.109717	-0.110691	0.0290446	0.244981
PRP21	-0.0369504	0.0561555	0.809596	0.91459
PRP24	0.271968	0.271968
PRP28	-0.293194	-0.299934	0.0611642	0.30566
PRP40	0.783576	0.201902	0.379519	0.642651
PRP43	0.125149	0.107327	0.0319512	0.252962
PRP45	0.2325	0.277599	0.060548	0.30566
PRP5	0.0637793	0.133502	0.524523	0.7437
PRP8	0.351253	0.351253
PRR1	0.144628	0.157904	0.0236659	0.228873
PRS1	-0.0516587	0.0359211	0.621768	0.810373
PRS2	-0.280025	-0.297574	0.0223209	0.228873
PRS3	-0.0629107	-0.0525032	0.183797	0.474102
PRS4	0.116733	0.116733	0.81339	0.916159
PRS5	-0.0410251	-0.0248912	0.0643561	0.309352
PRT1	-0.0158325	-0.0251606	0.615399	0.80653
PRX1	-0.0756606	-0.0360459	0.151746	0.449787
PRY1	-0.133	-0.133366	0.115934	0.40597
PRY2	0.0727276	0.0370788	0.508945	0.733262
PSA1	-0.10485	-0.0871984	0.0618732	0.30566
PSD1	-0.104243	-0.142024	0.206007	0.498472
PSD2	-0.692713	-0.692713
PSE1	0.103864	0.100033	0.224301	0.511089
PSF3	-0.120376	-0.0423153	0.702371	0.852657
PSG1	-0.0776649	-0.0395413	0.207964	0.500474
PSH1	-0.418535	-0.365716	0.155226	0.45113
PSK1
PSP1	-0.165495	-0.164819	0.013019	0.205604
PSP2	-0.00536459	-0.0172216	0.92562	0.967664
PSR1	-0.336022	-0.547348	0.128299	0.421096
PST1	-0.0187946	0.0541612	0.869434	0.944817
PST2	-0.138906	-0.116819	0.0607704	0.30566
PSY2	0.238619	0.218166	0.179103	0.468096
PSY4	-0.00316713	0.0351873	0.989546	0.993561
PTA1	-0.0172625	-0.0169699	0.865168	0.943328
PTC1	-0.325016	-0.26996	0.031916	0.252962
PTC2	-0.0986521	-0.0939818	0.0221414	0.228873
PTC3	-0.1769	-0.193933	0.0660658	0.3125
PTC4	0.00521108	0.0267842	0.912095	0.961992
PTC5	-0.135151	-0.140038	0.123757	0.415534
PTC6	-0.148417	-0.16285	0.208652	0.500474
PTC7	-0.0122893	-0.0039047	0.684694	0.84456
PTH2	0.0289986	0.0472138	0.463205	0.700589
PTI1	0.0499222	0.127074	0.70205	0.852657
PTK2	-0.112089	-0.159336	0.154064	0.45113
PTM1	-0.511297	-0.541295
PTP1	0.13145	0.14091	0.159628	0.452647
PTR3	-0.198685	-0.0698632
PUB1	0.0437984	0.030672	0.0894746	0.355908
PUF2	-0.224479	-0.227453	0.220126	0.508595
PUF3	0.0882161	0.0963314	0.154775	0.45113
PUF4	-0.166408	-0.171431	0.0402164	0.26593
PUF6	0.156835	0.115901	0.298429	0.578099
PUP1	-0.00710364	-0.00211479	0.821852	0.919893
PUP2	-0.0990755	-0.117915	0.0495205	0.28166
PUP3	0.00103092	0.00956463	0.980383	0.990289
PUS1	0.0123984	0.00120431	0.709518	0.85619
PUS4	-0.00119401	-0.00503854	0.991628	0.994899
PUS7	-0.114168	-0.128569	0.320154	0.597833
PUT2	-0.0944338	-0.0917508	0.0397102	0.26593
PWP1	0.0140456	-0.0015941	0.781754	0.899623
PWP2	0.20031	0.225373	0.0137833	0.205641
PXL1	0.0639995	0.0731748	0.521717	0.743148
PYC1	-0.00554517	-0.0230464	0.939612	0.97379
PYC2	0.123356	0.131652	0.0434797	0.272044
PYK2	-0.154809	-0.13682	0.0164668	0.209187
QCR10	0.054009	-0.0728527	0.813226	0.916159
QCR2	-0.0477874	-0.0377189	0.156826	0.45113
QCR7	-0.000460415	0.00586002	0.988142	0.993159
QCR8	-0.287925	-0.172874	0.0746866	0.32851
QCR9	-0.0215401	-0.00652472	0.772729	0.895133
QDR2	-0.212795	-0.0701706	0.358065	0.624982
QNS1	0.110009	0.130797	0.22218	0.508595
QRI1	-0.0498983	-0.0514819	0.0807723	0.34259
RAD1	-0.511441	-0.55243	0.0616809	0.30566
RAD23	-0.0500844	-0.0596318	0.244356	0.53033
RAD27	0.0830651	0.0629288	0.337901	0.605135
RAD33	0.09602	0.09602	0.511762	0.735441
RAD50	0.0381321	0.0927371	0.883552	0.947951
RAD52	0.145998	0.101662	0.185895	0.476141
RAD53	-0.255474	-0.312915	0.0515898	0.288642
RAD59	0.125347	0.170997	0.201638	0.494354
RAD7	0.23833	0.23833
RAI1	-0.0803987	-0.0797726	0.457083	0.699703
RAM1	-0.0763628	-0.0324363	0.49752	0.725133
RAM2	-0.342421	-0.305514	0.405752	0.657216
RAP1	-0.0748115	-0.0861547	0.0885119	0.355156
RAS1	-0.0446897	-0.0473181	0.61968	0.808361
RAS2	0.0420713	0.0896059	0.597033	0.793028
RAT1	-0.00514974	-0.0482266	0.965031	0.985994
RAV1	-0.142047	-0.051455	0.654811	0.830753
RAX2	-0.0117606	-0.0115541	0.928767	0.968227
RBA50	0.0488561	0.0488561
RBD2	0.0815985	0.127434	0.366729	0.631046
RBG1	-0.0269439	-0.00574901	0.396861	0.655082
RBG2	0.0350617	0.0261816	0.634073	0.817737
RBK1	0.0128516	0.0425864	0.855642	0.939845
RBL2	-0.0903055	-0.0653985	0.0688672	0.319064
RCF1	-0.0374738	0.0295693	0.697687	0.851041
RCF2	-0.00497504	0.0293905	0.951955	0.979587
RCK2	0.0280532	0.0230166	0.388116	0.64781
RCL1	-0.055061	-0.27366	0.809854	0.91459
RCN2	-0.13128	-0.14735	0.174667	0.464365
RCO1	-0.149059	-0.118139	0.257398	0.540845
RCR2	-0.045632	-0.0256736	0.64452	0.825153
RDI1	0.0475687	0.050337	0.407893	0.659132
RDL1	-0.313519	-0.314263	0.0215216	0.228632
RDL2	-0.133715	-0.154916	0.021622	0.228632
RDS3	-0.136146	-0.136146	0.753622	0.885211
REB1	-0.10907	-0.134638	0.11934	0.410661
REC107	0.00939712	0.00795843
REE1	-0.061571	-0.167697	0.701088	0.852657
REF2	0.032037	0.0896787	0.618694	0.808043
REG1	-0.0905252	-0.0867663	0.0824944	0.343997
REH1	0.112914	0.12797	0.0643995	0.309352
REI1	-0.0777177	-0.111916	0.596166	0.793028
RER2	-0.00958234	0.0562823	0.933229	0.969813
RET1	-0.416612	-0.309316	0.242584	0.528425
RET2	-0.0209292	-0.0485432	0.556831	0.767873
REX2	-0.435886	-0.45395	8.99991e-05	0.0514139
RFA1	-0.0730656	-0.0885261	0.0173974	0.210565
RFA2	0.203978	0.206024	0.0366263	0.258761
RFA3	0.050747	0.0532871	0.578276	0.781475
RFC1	-0.185522	-0.134535	0.0635693	0.309352
RFC2	-0.124464	-0.123378	0.111233	0.399067
RFC3	-0.108725	-0.113921	0.0371483	0.258826
RFC4	0.0273081	0.0410025	0.645806	0.825397
RFC5	-0.435015	-0.456653	0.00163468	0.122702
RFS1	-0.0566375	-0.0667	0.210615	0.500656
RFX1	-0.314059	-0.314059
RGA2	-0.0626022	-0.044803	0.313803	0.591705
RGC1	-0.024605	-0.0913464	0.806785	0.91302
RGD1	-0.171432	-0.174644	0.0929476	0.365997
RGD2	0.0613893	0.0976129	0.497052	0.725133
RGI1	-0.0432218	-0.0260971	0.494987	0.724306
RGP1	-0.200661	-0.208881	0.34796	0.613869
RGR1	-0.106352	-0.106352	0.42955	0.67934
RHO1	0.0195472	0.0198549	0.654421	0.830753
RHO2	-0.00522088	0.0258344	0.948877	0.977521
RHO3	-0.0527978	-0.0405373	0.268382	0.55335
RHO4	-0.259697	-0.344293	0.0439561	0.272044
RHO5	0.0813094	0.0712513	0.182576	0.472408
RIA1	-0.0187958	0.00200003	0.812853	0.916159
RIB1	0.042076	0.0506241	0.694727	0.849504
RIB2	-0.0200274	0.127694	0.930584	0.969015
RIB3	0.0564168	0.0422086	0.00940381	0.188648
RIB4	-0.414058	-0.402934	0.00558752	0.174852
RIB5	0.00844371	-0.0694976	0.923285	0.966584
RIM1	-0.10123	-0.0756811	0.238555	0.525034
RIM15	-0.344631	-0.298548	0.0334359	0.254772
RIM2	-0.0138798	0.0767802	0.893924	0.951017
RIM20	-0.159356	-0.159356	0.741115	0.878391
RIO2	-0.0350186	-0.0226901	0.607727	0.801217
RIP1	-0.0672016	-0.103301	0.41813	0.668873
RIX1	0.0493549	0.0422096	0.618434	0.808043
RIX7	-0.151933	-0.227987	0.127688	0.419828
[truncated: 1,224 more rows]

## Sheet: Dataset5
Genes	mean_effect_size_log2	median_effect_size_log2	p_Welch	p_Welch_BH
AAC1	0.344502	0.417673	0.0622069	0.150206
AAH1	-2.11143	-2.12803
AAP1	-0.141889	-0.115155	0.0802444	0.180435
AAT1	-0.0970652	-0.109107	0.318547	0.474341
AAT2	0.189037	0.18963	3.22888e-05	0.00124261
ABD1	0.0687552	0.0703807	0.0364306	0.101302
ABF1	-0.26322	-0.278717	5.57742e-05	0.00154934
ABF2	0.105075	0.110569	0.00639833	0.0286102
ABP1	-0.107117	-0.0936083	0.00357296	0.0189023
ABP140	0.0525195	0.0500963	0.0572186	0.141759
ABZ1	0.157381	-0.066151	0.555612	0.69235
ABZ2	0.128758	0.134078	0.0646666	0.153779
ACB1	-0.140979	-0.1772	0.0407085	0.110118
ACC1	-0.0640481	-0.000592123	0.279371	0.437162
ACF2	-0.137138	-0.0808697	0.11813	0.239606
ACF4	-0.0625129	-0.113804	0.292776	0.450724
ACH1	0.58777	0.589267	0.000151138	0.0023603
ACL4	0.0262274	-0.00683222	0.843894	0.905004
ACO1	0.286463	0.329351	0.001288	0.00940891
ACO2	-0.0783375	-0.0732457	0.00218712	0.0131773
ACP1	-0.00543826	0.0143712	0.93002	0.961892
ACS1	0.895575	1.05991	3.05537e-06	0.000479541
ACS2	-0.187351	-0.140074	0.0105468	0.0424443
ACT1	-0.0658847	-0.0812975	0.0309488	0.0897859
ADD37	0.137026	0.111985	0.0639404	0.152787
ADD66	0.196236	0.18095	0.00146614	0.0100926
ADE1	0.0694533	0.0910462	0.017998	0.0613416
ADE12	-0.0883421	-0.074192	0.0108909	0.0433614
ADE13	-0.0438627	-0.0454248	0.139497	0.270033
ADE16	0.0891575	0.087509	0.0033114	0.0180774
ADE17	0.0995912	0.114709	0.0190513	0.0636191
ADE2	0.116527	0.129014	4.76184e-05	0.00141013
ADE3	-0.0238046	-0.0106009	0.163864	0.302392
ADE4	0.0488788	0.0420899	0.0879887	0.192471
ADE5,7	0.0697553	0.0860899	0.00111659	0.00867569
ADE6	-0.0579563	-0.027371	0.0467861	0.121776
ADE8	0.00850383	0.034188	0.836891	0.900584
ADH1	-0.499652	-0.450523	4.76212e-06	0.000528596
ADH2	1.02017	1.10073	9.28897e-07	0.000271807
ADH3	-0.0448096	-0.0686561	0.137479	0.267377
ADH4	0.990887	1.01504	0.000187931	0.00270604
ADH5	-0.379335	-0.451541	0.000378736	0.00397407
ADH6	-0.39708	-0.380894	1.51052e-05	0.000878058
ADI1	0.115825	0.118871	0.027529	0.0826925
ADK1	-0.038312	-0.0594727	0.354435	0.512233
ADO1	-0.201209	-0.235111	0.00141814	0.00989329
ADP1	0.0809836	0.0655957	0.285065	0.442979
ADR1	-0.229367	-0.365676	0.45256	0.600671
AFG1	-0.011008	-0.0291436	0.789289	0.868412
AFG2	-0.0463297	-0.0645785	0.41344	0.566473
AFG3	0.0994877	0.135759	0.006618	0.0293003
AGA2	-0.291625	-0.357715	0.10011	0.212184
AGC1	0.616492	0.552179	0.112774	0.231977
AGE2	-0.231516	-0.167317	0.0069997	0.0306872
AGX1	0.126503	0.136995	0.169951	0.310602
AHA1	0.267182	0.239858	1.90892e-05	0.00101219
AHC2	0.102393	0.101389
AHP1	0.244815	0.273151	0.022924	0.0734271
AIM14	0.244095	0.342094	0.372782	0.532376
AIM17	0.107435	0.114313	0.00152152	0.0102586
AIM18	0.158789	0.166741	0.00709081	0.0310001
AIM2	0.0208919	-0.0216135	0.560967	0.69648
AIM21	0.0765232	0.0697765	0.0173839	0.0595722
AIM23	0.250768	0.198186	0.00227018	0.0135477
AIM24	0.0294908	0.0349651	0.599134	0.728692
AIM29	-0.0744533	-0.0728072	0.1318	0.259712
AIM3	0.183255	0.213664	0.0402735	0.109478
AIM34	0.0445711	0.132065	0.68448	0.791959
AIM36	-0.0976724	-0.0295957	0.304064	0.461368
AIM39	-0.0679464	0.10724	0.786952	0.86797
AIM41	-0.00987496	0.0256037	0.875226	0.925964
AIM45	0.0378315	0.0158966	0.181747	0.326003
AIM46	0.241609	0.233591	0.00673713	0.0297021
AIM6	0.143356	0.14641	7.11726e-05	0.00172757
AIM7	-0.037808	-0.0908543	0.429059	0.579739
AIM9	0.126681	0.0982302	0.0048288	0.0232123
AIP1	0.0356536	0.0282331	0.287248	0.444821
AIR2	0.0539104	0.0170976	0.523505	0.663952
AKL1	-0.0791307	-0.0688671	0.122149	0.245
AKR1	-0.19426	-0.165643	0.408966	0.562553
ALA1	-0.0398621	-0.0477592	0.0139553	0.0516576
ALB1	-0.0381461	-0.0613451	0.715958	0.815751
ALD2	0.473304	0.44955	0.000112718	0.00220068
ALD3	0.780755	0.725949	0.000280713	0.00338617
ALD4	0.161767	0.168732	0.00335842	0.0182389
ALD5	-0.0336694	-0.0466691	0.306148	0.462456
ALD6	0.124294	0.156706	0.0542726	0.135746
ALE1	-0.156098	-0.163403	0.404965	0.559747
ALF1	-0.0782813	-0.0890701	0.161713	0.299126
ALG1	0.10584	0.0838937	0.0763146	0.17384
ALG11	0.0333886	0.0197331	0.820356	0.888936
ALG12	-0.326112	-0.302041	0.0184282	0.0624014
ALG13	-0.171893	-0.0922659	0.148729	0.282603
ALG2	0.0475767	0.0412957	0.6504	0.767018
ALG5	-0.141528	0.0855201	0.492096	0.636986
ALG9	0.105585	0.0845477	0.0754608	0.172773
ALO1	-0.0303505	-0.0254155	0.49698	0.639396
ALT1	-0.0472947	-0.0227276	0.31788	0.473577
ALY2	0.148158	0.106838	0.337111	0.495964
AMD1	0.0421987	0.0474127	0.359859	0.518401
AME1	-0.0141237	0.0169734	0.913416	0.953513
AMS1	0.395818	0.383315	2.53151e-05	0.00119402
ANP1	-0.0799714	-0.0721607	0.164828	0.303635
ANR2	-0.0779818	-0.0194399	0.418292	0.571872
AOS1	0.156159	0.169531	0.000523745	0.00497372
APA1	-0.049723	-0.0581717	0.054214	0.135746
APA2	0.211789	0.218551	0.00357692	0.0189023
APD1	-0.030295	-0.0294666	0.250768	0.406451
APE1	0.0214519	0.0061402	0.403612	0.559739
APE2	0.0372206	0.0449243	0.308088	0.46363
APE3	0.144369	0.140866	0.000608287	0.00553674
APE4	-0.0849232	-0.0645937	0.21582	0.365207
APL1	0.130194	0.333014	0.335572	0.494071
APL2	-0.0146945	0.00748095	0.839933	0.902836
APL3	-0.170884	-0.163899	0.375116	0.534008
APL4	-0.156362	-0.174023	0.136546	0.265892
APL5	-0.307895	-0.337247	0.00761643	0.0327059
APL6	-0.064736	-0.0491195	0.403431	0.559739
APM1	0.0216941	0.0219146	0.81122	0.884481
APM2	-0.0303182	-0.0323104	0.783738	0.865103
APM3	-0.0302548	-0.146566	0.744874	0.837749
APM4
APN1	0.271795	0.239955	0.00060989	0.00553674
APS1	0.137604	0.120391	0.000136933	0.00227378
APS2	0.136422	0.181027	0.106099	0.221587
APS3	0.109763	0.118723	0.00415189	0.020953
APT1	0.0217328	0.0451034	0.547094	0.685342
APT2	0.00821227	0.041758	0.890186	0.936426
ARA1	0.102149	0.0942557	0.00420249	0.0211066
ARA2	0.472797	0.471725	4.85705e-06	0.000528596
ARB1	0.136909	0.132813	0.000293348	0.0034657
ARC1	-0.0074779	0.00382914	0.62782	0.750753
ARC15	-0.011171	-0.0137529	0.555821	0.69235
ARC18	-0.0446216	-0.0747172	0.105557	0.220748
ARC19	0.00959132	0.0242219	0.636806	0.757288
ARC35	-0.0912212	-0.0360505	0.0705051	0.164302
ARC40	-0.0278406	-0.00444276	0.394096	0.552509
ARD1	0.0157608	0.00655981	0.671789	0.782756
ARE2	0.0991599	0.0777276	0.306438	0.462456
ARF1	-0.561056	-0.592251	0.000198646	0.00282149
ARF2	-0.707341	-0.732779	0.000339263	0.00373665
ARG1	0.265985	0.280789	0.000344019	0.00374957
ARG3	0.0326789	0.0203824	0.208034	0.355481
ARG4	-0.0681962	-0.0701236	0.0345534	0.0973636
ARG5,6	0.238261	0.282916	6.76859e-05	0.00169973
ARG7	-0.00559109	0.0227229	0.870232	0.922858
ARG8	0.0945402	0.102451	0.0246111	0.0767172
ARG82	0.0660374	0.00518477	0.402567	0.559347
ARH1	0.210439	0.261361	0.000926616	0.00763425
ARI1	0.223435	0.190364	0.0168937	0.058856
ARK1	0.04047	0.00876115	0.429152	0.579739
ARL1	-0.0190345	-0.067342	0.678982	0.788795
ARL3
ARO1	-0.0715639	-0.0652176	0.0943027	0.203168
ARO2	-0.0805018	-0.0903409	0.00601019	0.0271844
ARO3	0.0982272	0.116359	0.021722	0.0705122
ARO4	-0.0718967	-0.067508	0.0516992	0.130663
ARO7	-0.00668759	0.00713864	0.860424	0.917415
ARO8	-0.15331	-0.185574	0.000327257	0.00365029
ARP2	0.052968	0.0117518	0.0543874	0.135925
ARP3	0.00355835	0.0207399	0.890017	0.936426
ARP4	0.0977687	0.111527	0.0355626	0.0996705
ARP5	-0.108999	-0.178129	0.211323	0.358952
ARP6	-0.0560111	-0.084679	0.205976	0.353931
ARP7	-0.0260798	-0.0153321	0.721605	0.820695
ARP8	-0.0132932	-0.0254186	0.815119	0.885631
ARP9	-0.0966778	-0.0943146	0.0223305	0.0722635
ARR2	-0.272357	-0.379493	0.115708	0.236771
ART5	0.0586315	0.00106709	0.552043	0.689559
ARX1	-0.184896	-0.19369	0.000206948	0.00288852
ASC1	-0.305079	-0.366324	5.63952e-05	0.00155285
ASF1	0.0165567	0.00659558	0.756176	0.846688
ASG1	-0.0314963	0.00867992	0.602867	0.731504
ASK1	0.209193	0.140149	0.0386636	0.105903
ASK10	-0.0319752	-0.0449148	0.900881	0.944329
ASM4	-0.00968498	0.0177375	0.794581	0.873162
ASN1	0.00401221	-0.0233424	0.873452	0.925334
ASN2	0.0110435	0.0114631	0.716761	0.816073
ASP1	0.0102203	0.000253984	0.673584	0.783975
AST1	-0.0676696	-0.0535761	0.225701	0.378056
AST2	-0.54452	-0.506913	0.028612	0.0848895
ATE1	-0.0992218	0.0615889	0.534356	0.67447
ATG1	0.0508291	0.0361669	0.269553	0.427768
ATG13	-2.60229	-2.70891
ATG18	0.100886	0.0811126	0.187631	0.333592
ATG19
ATG2	0.11737	0.0677948	0.630165	0.75241
ATG20	0.231689	0.238777	0.000291876	0.0034657
ATG21	0.265387	0.237307	0.000227975	0.0030713
ATG23	0.573002	0.587274	0.000853635	0.00714549
ATG26	-0.197462	-0.128498	0.145109	0.278762
ATG27	0.137209	0.132654	0.0115669	0.0450478
ATG29	0.157612	0.149481	0.0680086	0.159731
ATG3	0.339937	0.256141	0.0169164	0.05887
ATG33	-0.234238	-0.0870183	0.164645	0.303476
ATG34	-0.0721576	-0.0315755	0.397992	0.556693
ATG38	0.152852	0.13436	0.120507	0.242326
ATG4	-0.0948774	0.0664868	0.38859	0.547234
ATG7	0.062221	0.0652751	0.469042	0.61576
ATG8	-0.131908	-0.0987413	0.0796434	0.179341
ATH1	0.537161	0.653461	0.000319716	0.00363461
ATM1	-0.0312316	-0.117537	0.956824	0.974865
ATP1	0.0291671	0.012572	0.566118	0.701003
ATP10	0.17617	0.218598	0.0623813	0.150429
ATP11	0.00483855	-0.0138353	0.882625	0.931432
ATP12	0.0880294	0.107244	0.123239	0.246557
ATP14	-0.0913109	-0.140134	0.361023	0.519255
ATP15	-0.0595188	-0.0454031	0.294728	0.452396
ATP16	-0.508071	-0.387066	0.209504	0.357073
ATP17	0.223171	0.217791	0.0015031	0.0102162
ATP18	0.0949163	0.0812236	0.0615923	0.149181
ATP19	0.00600775	-0.0197167	0.91592	0.954856
ATP2	0.0846466	0.044607	0.18	0.323608
ATP20	-0.0711342	-0.0722028	0.302308	0.459983
ATP3	0.033739	0.0462148	0.525365	0.665505
ATP4	0.141839	0.089676	0.0242104	0.0760899
ATP5	-0.0444438	-0.0263222	0.448398	0.597357
ATP7	0.0404322	0.0151146	0.432832	0.58314
ATX1	-0.124279	-0.15722	0.0447451	0.117437
AVL9	0.121043	0.121043
AVT1	-0.308228	-0.340166	0.0267769	0.081096
AVT7	0.105473	0.0464719	0.198691	0.346644
AYR1	-0.136408	-0.139598	0.0328741	0.0936406
AZF1	0.29798	0.350652	0.0101806	0.0412349
BAR1	-0.0317675	-0.117516	0.731475	0.827821
BAT1	-0.156757	-0.162131	1.89219e-05	0.00101219
BAT2	0.152668	0.0912295	0.0185482	0.0625379
BBC1	-0.00972685	-0.00436019	0.795658	0.873277
BBP1
BCH1	0.0708811	0.083642	0.152592	0.286553
BCK1	-0.0274652	-0.0274652	0.767375	0.85509
BCP1	0.10061	0.135115	0.119202	0.240783
BCS1	-0.129273	-0.180613	0.620091	0.745201
BCY1	0.183648	0.186949	0.000150476	0.0023603
BDF1	0.0776092	0.0720887	0.0047945	0.0231078
BDH1	-0.379781	-0.384317	0.000322594	0.00364252
BDH2	0.198406	0.269337	0.134515	0.263244
BEM1	-0.0696988	-0.0143939	0.495791	0.638643
BEM2	0.0445926	0.00641911	0.390335	0.548805
BEM3	-0.188465	-0.200394	0.0401193	0.109318
BEM4	-0.000111291	0.00602866	0.999	0.999637
BET1	0.216938	0.1499	0.0615209	0.149123
BET3	-0.0407889	-0.0434324	0.432995	0.58314
BET4	0.0611801	0.0735835	0.59646	0.72682
BFR1	0.0132455	-0.0132547	0.526525	0.666168
BFR2	-0.070864	-0.111176	0.294501	0.452269
BGL2	0.0230997	-0.0103888	0.663821	0.777222
BIK1	-0.074674	0.122424	0.69028	0.796614
BIM1	-0.294909	-0.242695	0.00475952	0.0230203
BIO2	0.295724	0.338191	0.00828711	0.0352006
BIO3	0.101978	0.119827	0.239985	0.39477
BIO4	0.242531	0.269797	0.0897354	0.195069
BLI1	0.0636094	0.0820516	0.0643044	0.153376
BLM10	0.196929	0.231508	0.0778949	0.176416
BMH1	-0.0972251	-0.11247	0.0110185	0.0436156
BMH2	-0.00131105	-0.0532458	0.982815	0.991556
BMS1	-0.167235	-0.198318	0.0283713	0.0844947
BNA1	-0.171571	-0.207773	0.0405317	0.10987
BNA3	-0.0616706	-0.0600305	0.00262928	0.0151437
BNA4	0.143071	0.159556	0.00371431	0.0193389
BNA5	0.0526274	0.0140942	0.0980311	0.209049
BNA6	-0.0654026	-0.080295	0.00607229	0.0274258
BNA7	0.0811355	-0.0362308	0.482108	0.62768
BNI1	-0.252058	-0.232174	0.167226	0.307152
BNI4	0.112628	0.0492983	0.287305	0.444821
BNI5	-0.59631	-0.581331	0.00350184	0.0186644
BOI1	-0.43135	-0.317086	0.00293259	0.0164382
BOI2	0.0259448	0.02103	0.588214	0.720252
BOL1	0.139039	0.39107	0.517953	0.657862
BOL2	0.0298751	0.0784205	0.74632	0.838775
BOL3	-0.0492831	-0.0662874	0.343428	0.502794
BOS1	-0.118824	-0.153206	0.3142	0.470174
BPL1	0.0527397	0.0500891	0.487559	0.633725
BPT1	0.224863	0.21934	0.0820217	0.183006
BRE1	-0.138169	-0.0751592	0.0323408	0.0925413
BRE2	0.0252352	-0.0369506	0.884763	0.932596
BRE5	0.00449023	0.0607918	0.93373	0.964657
BRO1	0.0465101	0.0149336	0.167109	0.307117
BRP1	-0.0606795	0.00522666	0.734723	0.8302
BRR2	0.106159	0.114944	0.289335	0.446961
BRX1	-0.0560326	-0.0277963	0.406048	0.559822
BSP1	-0.839811	-0.839811
BUD13	0.288329	0.343925	0.0521157	0.131504
BUD14	-0.0676112	-0.127294	0.443496	0.59265
BUD2	0.0583057	0.0583057	0.866516	0.921251
BUD21	-0.220242	-0.26642	0.106731	0.222506
BUD27	0.175113	0.22951	0.0198697	0.0655847
BUD3
BUD32	-0.290059	-0.257103	0.105897	0.221312
BUD6	0.0547005	0.0668479	0.432581	0.58314
BUG1	-0.104041	-0.11389	0.0406687	0.110118
BUL1	0.161076	0.0417319	0.19868	0.346644
BUR6	-0.0806824	-0.0953972	0.14962	0.283781
BXI1	0.321299	0.325811	0.00180822	0.0113411
BYE1	0.127174	0.0857696	0.0768982	0.174916
BZZ1	-0.0291682	-0.00323197	0.469755	0.61576
CAB1	0.0808234	0.142076	0.209976	0.357631
CAB2	0.0661258	0.0916676	0.0110948	0.0437521
CAB3	-0.205552	-0.213242	0.00306973	0.0169347
CAB4	0.11	0.108867	0.00976907	0.0401354
CAB5	0.223519	0.193252	0.125314	0.249594
CAC2	-0.415776	-0.321762	0.00422937	0.0211738
CAF16	-0.0820224	-0.10211	0.025283	0.0778835
CAF20	-0.101642	-0.113947	0.00948591	0.0392046
CAF4	0.880391	1.03279	0.245742	0.401099
CAF40	-0.248657	-0.276107	0.0236584	0.0747873
CAJ1	0.0621209	0.03546	0.0137291	0.0509738
CAK1	0.0935185	0.0441662	0.25112	0.406742
CAM1	-0.0243491	-0.0362248	0.655332	0.77096
CAP1	0.0576144	0.0167794	0.133189	0.261463
CAP2	0.0280617	0.0395435	0.517212	0.65784
CAR1	0.116163	0.0935819	0.0273812	0.0823347
CAR2	0.326686	0.255252	0.00157134	0.0104723
CAT2	0.830861	0.921044	9.96638e-05	0.00206654
CAT5	-0.174273	-0.129454	0.00464537	0.0226584
CAT8
CBC2	0.0875776	0.0721699	0.0430873	0.114329
CBF1	-0.164946	-0.184943	0.00691507	0.0304011
CBF5	-0.102147	-0.0512329	0.0118226	0.0458666
CBP3	-0.0612534	-0.00793183	0.303529	0.461368
CBP4	0.248493	0.208525	0.00290169	0.0163301
CBP6	-0.0451757	-0.00968483	0.562046	0.697337
CBR1	-0.0249941	-0.00907346	0.19704	0.345343
CCA1	-0.0950266	-0.106048	0.679496	0.7891
CCC1	-0.0261106	0.027213	0.797447	0.874714
CCP1	0.206112	0.171562	0.0029029	0.0163301
CCR4	-0.00616465	-0.0437043	0.874744	0.925799
CCS1	-0.249631	-0.24319	1.25661e-05	0.000819885
CCT2	-0.107002	-0.123331	0.000149627	0.0023603
CCT3	-0.0311671	-0.0303119	0.0449777	0.117851
CCT4	0.0027586	0.00302737	0.846089	0.906441
CCT5	0.0112721	-0.00763556	0.661972	0.775926
CCT6	-0.139625	-0.125805	0.00432737	0.0214463
CCT7	0.0281378	0.0243354	0.0438036	0.115449
CCT8	0.00403154	0.0117372	0.812479	0.884931
CCW14	-0.00668553	0.116438	0.955256	0.974865
CDC1	0.427961	0.458142	0.132801	0.260865
CDC10	0.00640711	0.0094206	0.869352	0.92273
CDC11	-0.00702225	-0.00129942	0.819962	0.888936
CDC12	0.0165203	0.018321	0.529548	0.66921
CDC123	-0.197839	-0.125054	0.0419834	0.112445
CDC14	0.0396242	0.0274181	0.635449	0.756419
CDC19	-0.0636878	-0.0261012	0.014808	0.0537366
CDC21	0.00406103	0.024148	0.928014	0.961672
CDC24	0.00687688	0.0458673	0.933925	0.964657
CDC25	-0.133342	-0.121453	0.0762972	0.17384
CDC28	0.119513	0.117627	0.0013699	0.00972876
CDC3	-0.0332067	-0.0270824	0.230532	0.383691
CDC31	-0.0703837	-0.161209	0.265574	0.423812
CDC33	-0.174479	-0.14854	0.000582968	0.00539804
CDC34	0.0172073	-0.00676265	0.805183	0.880329
CDC36	0.125701	0.0532974	0.0113365	0.0444789
CDC37	0.0212064	0.00517664	0.634166	0.755178
CDC39	0.0489554	0.101322	0.570246	0.704171
CDC40	0.207083	0.208978	0.0173515	0.0595262
CDC42	0.0672954	0.0649249	0.105236	0.22037
CDC48	0.029365	0.0186071	0.367016	0.525616
CDC53	0.0538509	0.0793021	0.42065	0.574596
CDC55	0.0725508	0.0674941	0.121547	0.243949
CDC60	-0.170199	-0.167234	0.003415	0.0183556
CDC73	-0.0676704	-0.0889173	0.035169	0.0989206
CDC8	-0.0484948	-0.10363	0.398145	0.556693
CDC9	-0.0891623	-0.0830936	0.0789897	0.17838
CDD1	-0.369938	-0.351762	0.000368014	0.00392793
CDS1	-0.19216	-0.120021	0.090505	0.196063
CEF1	-0.271687	-0.250393
CEG1	0.0162113	0.0471497	0.671176	0.782623
CEM1	0.1245	0.0873087	0.207556	0.355052
CET1	0.104253	0.0774882	0.00916294	0.0381465
CEX1	0.00867302	0.0133418	0.891841	0.937358
CFT1	0.195865	0.0889766	0.331318	0.489185
CGI121	0.0430596	0.0900188	0.308185	0.46363
CHC1	0.0415292	0.0833488	0.48563	0.63148
CHD1	0.0287875	0.0139177	0.809011	0.883009
CHO1	-0.15137	-0.140784	0.122273	0.245021
CHO2	-0.226582	-0.127902	0.0495465	0.12696
CHS3	0.140239	0.0847838	0.289527	0.447037
CHS5	-0.10989	-0.122459	0.0108295	0.0433595
CHZ1	0.0173119	-0.0348049	0.809027	0.883009
CIA1	-0.0184472	-0.0772566	0.803063	0.879009
CIC1	0.0199509	0.071408	0.662923	0.77651
CIN2	0.258904	0.258904
CIN5	-0.0101771	-0.0268075	0.930329	0.961892
CIR1	-0.0267801	-0.038606	0.2349	0.390393
CIR2	0.0298582	0.0189434	0.339359	0.498479
CIS3	-0.124151	-0.239021	0.1029	0.21678
CIT1	0.324895	0.36306	0.00114249	0.00872575
CIT2	0.438131	0.463198	0.000181958	0.00265659
CKA1	-0.061597	-0.0386102	0.218536	0.36861
CKA2	-0.111288	-0.126522	0.0248805	0.0772368
CKB1	-0.0820762	-0.088063	0.00757587	0.0325762
CKB2	0.00575398	-0.0080805	0.867575	0.921596
CKI1	-0.151519	-0.150878	0.0359793	0.100569
CKS1	-0.191226	-0.159164	0.0022401	0.0134449
CLA4	-0.176614	-0.153897	0.0539517	0.135267
CLC1	-0.107641	-0.116764	0.0579199	0.143093
CLP1	0.139177	0.137572	0.0137381	0.0509738
CLU1	-0.098089	-0.0913818	0.0355285	0.099664
CMC1	-0.076134	-0.115608	0.271697	0.429868
CMC2	-0.193051	-0.18836	0.0047997	0.0231078
CMC4	-0.140405	-0.149497	0.135574	0.264962
CMD1	-0.0698796	-0.0808076	0.182738	0.327406
CMK1	0.128802	0.135453	0.00252101	0.0146928
CMK2	-0.125615	-0.156826	0.0308838	0.0897631
CMP2	-0.0150906	-0.0302239	0.481026	0.626532
CMR1	-0.259425	-0.28023	0.161191	0.298513
CMS1	0.0681564	0.0908819	0.274862	0.432476
CNA1	0.071592	0.0760696	0.0134524	0.0502198
CNB1	-0.0656414	-0.0961247	0.135994	0.265237
CNE1	-0.184501	-0.176857	0.104391	0.219155
CNM67	-0.0890553	-0.0739226	0.564235	0.699223
CNN1	0.120735	0.120735
CNS1	-0.0144418	-0.047386	0.778297	0.862668
COA1	-0.0792565	-0.138698	0.636901	0.757288
COA3	0.0917515	0.124343	0.142269	0.27482
COA4	-0.13773	-0.191781	0.152386	0.286553
COA6	-0.0915516	-0.11271	0.151486	0.285691
COF1	-0.12022	-0.146076	0.03745	0.103391
COG2	0.052132	0.0526395	0.494937	0.638292
COG3	-0.0585933	-0.0530226	0.699623	0.803261
COG6	-0.0708682	-0.0160551	0.285257	0.443055
COG7	0.436177	0.146785	0.267656	0.42562
COP1	-0.00745646	0.0545024	0.881954	0.931432
COQ1	-0.0756986	-0.0663735	0.294211	0.452103
COQ11	0.0955932	0.250739	0.517638	0.65784
COQ2	0.00958617	0.133783	0.939711	0.967437
COQ3	-0.100645	-0.212307	0.202803	0.350743
COQ4	-0.100028	-0.170314	0.262542	0.420172
COQ5	-0.160372	-0.130078	8.33665e-05	0.00187585
COQ6	0.0434602	-0.0449842	0.740834	0.835496
COQ8	-0.0695605	-0.00700788	0.399576	0.557701
COQ9	-0.169829	-0.121196	0.00835169	0.035427
COR1	0.119258	0.0965404	0.0499302	0.127839
COX1	0.00360569	-0.0297082	0.97062	0.981565
COX11	-0.288014	-0.288014
COX12	0.0942576	0.044488	0.286508	0.444343
COX13	0.144702	0.160112	0.0318452	0.0915031
COX14	-0.408563	-0.35999	0.274388	0.432014
COX15	-0.0342928	0.0405233	0.727807	0.825953
COX16	0.112481	0.089289	0.388442	0.547234
COX17	0.0513705	0.0347875	0.529569	0.66921
COX19	-0.196792	-0.156657	0.0618679	0.149627
COX2	0.15063	0.126051	0.0824743	0.183608
COX20	-0.0159497	0.00432316	0.758276	0.847962
COX23	-0.156799	-0.129508	0.017073	0.0590874
COX26	0.381038	0.378539	0.000389513	0.00404862
COX4	-0.0631257	-0.0135013	0.493806	0.63799
COX5A	0.19368	0.181886	0.00173956	0.0110312
COX5B	-0.449752	-0.427284	0.000684006	0.00596416
COX6	0.0231516	-0.000354849	0.777435	0.862172
COX7	-0.538345	-0.473527	0.162732	0.300835
COX8	0.385108	0.388038	0.000141962	0.0023089
COX9	0.0502475	0.0363731	0.278588	0.436362
COY1	-0.0634354	-0.0797015	0.179542	0.32297
CPA1	-0.61686	-0.652237	4.88349e-06	0.000528596
CPA2	0.162535	0.171527	0.00499907	0.0238534
CPD1	-0.00215204	-0.021848	0.969308	0.980753
CPR1	0.0693107	0.062795	0.24106	0.395965
CPR2	0.112283	0.0433894	0.273915	0.432014
CPR3	-0.0762234	-0.0904552	0.174494	0.316062
CPR5	-0.344996	-0.337909	4.88349e-05	0.00141814
CPR6	0.186101	0.21791	0.00142437	0.00989329
CPR7	-0.0721153	-0.0923443	0.255968	0.412043
CPS1	0.158887	0.172897	0.0579391	0.143093
CPT1	0.0509635	0.115424	0.650977	0.767336
CRC1	0.980798	1.02623	1.26796e-06	0.000271807
CRG1	0.297732	0.280486	2.81913e-05	0.00122906
CRH1	-0.0506537	-0.0817639	0.595619	0.726173
CRM1	-0.0325063	-0.0214311	0.470576	0.616426
CRN1	-0.0982361	-0.13125	0.00414587	0.020953
CRP1	0.0808077	0.0923404	0.00210421	0.0127512
CRZ1	-0.0229463	-0.0189016	0.730402	0.827104
CSC1	-0.302294	0.0570281	0.204552	0.352602
CSE1	-0.240934	-0.214281	0.0119001	0.0459465
CSE2	-0.144373	-0.284168	0.172355	0.313595
CSL4	-0.0250052	-0.000921951	0.569226	0.703464
CSM1	-0.31287	-0.445587	0.163855	0.302392
CSN12	-0.268606	-0.279689	0.00869512	0.0365871
CSR1	-0.215093	-0.148803	0.00188478	0.0117341
CSS3	0.147064	0.166466	0.101922	0.215297
CST6	-0.0637478	-0.0668718	0.0380712	0.104463
CTF4	0.026615	0.0376266	0.557531	0.693654
CTF8	0.0324174	0.0542274	0.781563	0.864552
CTI6	0.182737	0.193686	0.00475128	0.0230158
CTK1	0.165188	0.166612	0.00676741	0.0297937
CTK3	-0.0362583	-0.0558585	0.431741	0.582395
CTO1	0.0756557	0.131987	0.289127	0.446961
CTP1	-0.0553244	-0.0770865	0.41086	0.563929
CTR1	-0.0804057	-0.0926703	0.0249754	0.0772391
CTR86	-0.427008	-0.617736	0.293717	0.451729
CTR9	0.240803	0.366566	0.0348301	0.0980553
CTS1	-0.413717	-0.675491	0.0210275	0.0686125
CTT1	0.89756	0.920045	7.85606e-05	0.00184209
CUE1	0.0174666	0.0241971	0.697674	0.80161
CUE5	-0.0108352	-0.00822991	0.725564	0.824281
CWC21	0.115413	0.0559473	0.680503	0.789977
CWC25	0.201212	0.110504	0.0460414	0.120136
CWC27	0.321197	0.265935	0.000435597	0.00434076
CWH41	-0.0263391	0.0373997	0.519383	0.659258
CWH43	-0.0650964	-0.020207	0.342719	0.502473
CWP1
CYB2	0.116126	0.0739087	0.072469	0.167019
CYB5	-0.161001	-0.249978	0.0709689	0.164772
CYC1	0.0755757	0.0495263	0.390514	0.548805
CYC3	-0.193429	-0.181587	7.33872e-05	0.00175849
CYC7	-0.639377	-0.73394	0.118238	0.239606
CYC8	-0.189935	-0.199415	0.00190754	0.0117407
CYM1	0.0211689	0.0449153	0.669331	0.782038
CYR1	0.00658975	-0.0313087	0.934874	0.965319
CYS3	-0.138534	-0.13063	0.00063907	0.00571521
CYS4	-0.122397	-0.116924	9.06482e-05	0.00193568
CYT1	0.207915	0.181538	0.000514593	0.00492472
CYT2	-0.0210587	-0.0661582	0.848824	0.908681
DAD1	-0.168348	-0.0503715	0.34967	0.50792
DAD2	0.0159114	-0.0119936	0.762353	0.851005
DAD3	-0.422459	-0.522772	6.46946e-05	0.00168235
DAK1	0.290561	0.283794	0.000386638	0.00403208
DAL2	-0.122561	-0.117344	0.367044	0.525616
DAL3	0.111746	0.108632	0.0273837	0.0823347
DAL7	0.00783099	0.0651727	0.885869	0.933449
DAM1	0.200875	0.23705	0.47645	0.621862
DAP1	-0.248757	-0.262392	0.00235009	0.0139715
DAP2	0.190961	0.252353	0.00360006	0.0189792
DAS2	0.00957186	0.0217048	0.869915	0.922834
DBF2	-0.183262	-0.19559	0.000688539	0.00597051
DBP1	0.4198	0.415542	2.24471e-07	0.000117436
DBP10	-0.0808151	-0.0787983	0.283976	0.441944
DBP2	-0.833828	-0.839402	3.37211e-08	3.52835e-05
DBP3	-0.333631	-0.300552	3.07641e-05	0.00123381
DBP5	0.0175443	0.015871	0.417169	0.571084
DBP7	-0.0916527	-0.0834372
DBP8	-0.126836	-0.165531	0.0429698	0.114114
DBP9	-0.0918881	-0.153539	0.348279	0.506583
DCD1	0.0146076	0.0588882	0.882266	0.931432
DCG1	-8.41233e-05	-0.0458759	0.999492	0.999717
DCK1	0.0638426	0.0704751	0.280968	0.438568
DCP1	-0.0105008	0.000421436	0.837522	0.900953
DCP2	-0.0959896	-0.103203	0.00155614	0.0104024
DCS1	0.143172	0.123708	0.000487401	0.00467876
DCS2	0.25617	0.238062	0.00081137	0.00684648
DCW1	0.00309384	-0.0330548	0.963035	0.978306
DDI1	0.154934	0.15124	0.00223409	0.0134345
DDP1	-0.157926	-0.0816066	0.0190881	0.0636744
DDR48	0.0402149	0.0169277	0.319997	0.475827
DED1	-0.241754	-0.192607	0.000108366	0.00218053
DED81	-0.0517686	-0.0744684	0.0281106	0.0839572
DEF1	-0.153086	-0.154229	0.000485037	0.00467876
DEP1	0.060805	0.0703689	0.339779	0.498862
DET1	0.27063	0.317491	0.000963473	0.0077947
DFG5	-0.0540926	-0.0180737	0.267339	0.42533
DFM1	-0.0584689	-0.106666	0.597857	0.727957
DFR1	0.324627	0.398065	0.0143	0.0524388
DGK1	0.0467074	0.12852	0.715539	0.815568
DHH1	-0.228455	-0.287783	0.00157906	0.0104857
DIA1	-0.149484	-0.094629	0.144663	0.278075
DIA2	-0.197379	-0.163937	0.240689	0.395562
DIA4	-0.0402335	-0.020894	0.643056	0.762006
DIB1	0.222522	0.250243	0.0299937	0.087745
DIC1	-0.0095452	0.12179	0.910688	0.951615
DID2	0.0296191	0.0197741	0.147413	0.280954
DID4	0.0157328	0.0137595	0.685374	0.792409
DIG1	-0.0489156	-0.0575649	0.126797	0.251941
DIM1	0.0464021	0.0877236	0.616878	0.741908
DIP2	-0.0385688	0.0283664	0.657337	0.772296
DIS3	0.0350098	0.0538034	0.340204	0.499253
DJP1	0.0145526	0.0345052	0.503615	0.645796
DLD1	-0.0379465	-0.0342904	0.149293	0.283333
DLD2	0.135158	0.105486	0.0251761	0.0777832
DLD3	-0.424317	-0.390087	7.68722e-05	0.00182804
DLS1	-0.0390341	-0.0326442	0.716651	0.816073
DMA2	-0.0308328	-0.10088	0.706188	0.807669
DML1	-0.00269137	0.038071	0.969505	0.980753
DNF1	-0.0661997	-0.0865281	0.379801	0.539226
DNM1	-0.0573833	-0.04333	0.0618718	0.149627
DOA1	-0.136026	-0.0928139	0.00173349	0.0110312
DOG1	-0.310641	-0.375882	0.120252	0.242125
DOG2	-0.325882	-0.393408	0.00933729	0.0387695
DOM34	-0.251802	-0.335477	0.187248	0.333583
DOP1	0.0943601	0.149656	0.272963	0.431218
DOS2	-0.10332	-0.156949	0.0587574	0.144545
DOT5	0.0495193	0.0558751	0.0105983	0.0425424
DPB4	-0.0294348	-0.0337004	0.448996	0.597709
DPH1	0.0135694	-0.03811	0.902507	0.945268
DPH2	-0.303271	-0.325095	0.0503245	0.12843
DPH5	-0.201181	-0.166866	0.00127414	0.0093666
DPH6	0.252506	0.257861	0.00572575	0.0261618
DPL1	0.162377	0.140661	0.0171443	0.0592688
DPM1	0.0269546	0.0690875	0.507546	0.649485
DPP1	0.165919	0.230763	0.645326	0.763757
DPS1	-0.0663074	-0.0719204	0.0413645	0.111358
DRE2	-0.181657	-0.242572	0.0103117	0.0416827
DRN1	-0.164056	-0.262073
DRS1	-0.438903	-0.501348	0.00444185	0.0219206
DSD1	0.212453	0.141687	0.000370394	0.00392793
DSE4	-0.396421	-0.451446	0.000366235	0.00392359
DSK2	-0.0965932	-0.126181	0.0416208	0.111856
DSL1	0.0789749	0.0847036	0.468332	0.615617
DST1	0.0702861	0.0513613	0.10757	0.223913
DTD1	-0.252449	-0.252421	0.00139293	0.00980927
DUF1	-0.0309284	-0.0323161	0.488479	0.634134
DUG1	0.0764078	0.107242	0.00384706	0.0198291
DUG2	0.111498	0.100079	0.0892608	0.194172
DUN1	-0.174236	-0.172651	0.13604	0.265237
DUO1	0.0796812	0.0509003	0.298035	0.456091
DUR1,2	0.213503	0.233731	0.00269788	0.0154256
DUS1	0.0416035	0.00581028	0.76891	0.855282
DUS3	-0.301356	-0.278314	0.0062593	0.0280685
DUT1	-0.0135995	-0.0771265	0.838665	0.901874
DYN2	0.0449995	0.0822841	0.514294	0.655914
DYS1	-0.203273	-0.227781	0.00019963	0.00282269
EAF1	-0.272808	-0.453672	0.15205	0.286486
EAF3	0.00607152	-0.0746026	0.910091	0.951307
EAP1	-0.0458663	0.00612584	0.207208	0.354648
EAR1	-0.1116	-0.1116
EBP2	-0.0761057	-0.100947	0.38969	0.548537
ECI1	0.850247	1.81904	0.229249	0.382366
ECM1	-0.0783271	-0.0522525	0.234955	0.390393
ECM14	0.0277108	0.00234375	0.475855	0.621343
ECM15	-0.140965	-0.21775	0.0228373	0.0733083
ECM16	0.358927	0.438336	0.102212	0.215477
ECM19	-0.000988995	-0.0233461	0.983343	0.991556
ECM2	0.181733	-0.0680427	0.581992	0.714585
ECM21	0.165534	0.143397	0.0109036	0.0433614
ECM25	-0.361372	-0.404831	0.0111776	0.044023
ECM29	0.0930635	0.240355	0.363191	0.521349
ECM31	0.18794	0.194465	0.0601756	0.147003
ECM32	0.155233	0.181333	0.204732	0.352719
ECM33	-0.268346	-0.285486	0.000120459	0.00223398
ECM38	0.317588	0.303178	0.00226682	0.0135477
ECT1
EDC3	-0.0166833	-0.0410652	0.729037	0.826453
EDE1	-0.0864241	-0.0957359	0.0312348	0.0901988
EFB1	-0.16555	-0.19261	0.0115049	0.0449178
EFG1	-0.0921495	-0.128274	0.257769	0.414092
EFM1	0.138399	0.139452	0.146548	0.280566
EFM4	-0.0723818	-0.11715	0.298442	0.456091
EFM5	-0.0312793	-0.0368961	0.39379	0.552326
EFR3	-0.147715	-0.103494	0.134305	0.262996
EFT1	-0.223706	-0.236822	0.000163862	0.00252344
EGD1	-0.596128	-0.524958	7.90372e-05	0.00184209
EGD2	-0.200925	-0.215208	0.00141365	0.00989329
EGH1	0.224572	0.267021	0.00522918	0.0244262
EHD3	0.18085	0.248742	0.00290153	0.0163301
EHT1	-0.312563	-0.337266	8.30053e-05	0.00187585
EIS1	0.122441	0.103558	0.0270795	0.0818117
EKI1	0.0722334	0.11366	0.220324	0.371029
ELC1	0.101696	0.0291448	0.0759019	0.173656
ELF1	-0.0989817	-0.11733	0.152727	0.286556
ELG1
ELO1	-0.34546	-0.210824	0.0650637	0.154256
ELO3	-0.255228	-0.20433	0.0651867	0.154371
ELP2	-0.157649	-0.183224	0.0157087	0.0559673
ELP3	-0.0821794	-0.0744104	0.267844	0.425703
ELP4	-0.128333	-0.0638538	0.465014	0.612796
ELP6	0.0187855	-0.00206069	0.801082	0.878002
EMC1	0.0797359	0.0635485	0.170803	0.311535
EMC10	0.0665134	0.071005	0.176278	0.318192
EMC2	-0.0917001	-0.0431261	0.0851514	0.187968
EMC4	-0.0553928	-0.0424502	0.414028	0.567031
EMC5	-0.0575828	-0.0545681	0.305423	0.46192
EMG1	-0.0885987	-0.0434719	0.171275	0.312033
EMI1	-0.109387	-0.140654	0.0865516	0.190523
EMI2	-0.362446	-0.404935	0.000264987	0.00330678
EMP24	-0.265945	-0.318008	0.000283713	0.00338622
EMP46	0.474407	0.450727	0.000732747	0.00624976
EMP47	0.0651138	0.125153	0.175678	0.317638
EMP70	-0.0291257	-0.0720918	0.703643	0.806108
EMW1	-0.555305	-0.274967	0.262137	0.420034
END3	0.0114451	-0.0167165	0.768796	0.855282
ENO1	0.146255	0.20236	0.0476168	0.123528
ENO2	-0.188391	-0.201576	8.48594e-05	0.00187585
ENP1	-0.275901	-0.317363	0.000132874	0.00225635
ENP2	-0.0828725	-0.0974913
ENT1	-0.0808378	-0.0645514	0.0723481	0.166863
ENT2	0.0857994	0.0688075	0.00166001	0.0108157
ENT3	-0.244904	-0.235512	3.85434e-06	0.000506003
ENT4	-0.196358	-0.11321	0.0333519	0.0946577
ENT5	-0.0448719	-0.101496	0.469525	0.61576
ENV7	-0.144654	-0.108612	0.316058	0.471758
EPL1	0.936133	1.00943	0.000132683	0.00225635
EPS1	0.0918851	0.115208	0.125024	0.249492
ERB1	-0.0693576	-0.0915777	0.0467056	0.121667
ERG1	-0.563848	-0.538523	9.25072e-05	0.00196203
ERG10	-0.0618072	-0.0793755	0.0601383	0.147003
ERG11	-0.493399	-0.469783	0.0026236	0.0151387
ERG12	-0.262954	-0.234112	0.00466306	0.0226584
ERG13	-0.0235719	-0.024739	0.164637	0.303476
ERG2	-0.283501	-0.337023	0.01442	0.0526944
ERG20	-0.123625	-0.119914	0.000127018	0.00224108
ERG24	0.12469	0.230919	0.35756	0.515801
ERG25	-0.478057	-0.456723	0.00546728	0.0252751
ERG26	-0.210049	-0.231064	0.000468369	0.00461078
ERG27	-0.155059	0.0502972	0.184581	0.329955
ERG28	-0.264839	-0.206858	0.0188875	0.0632741
ERG3	-0.621768	-0.505561	0.00123694	0.00915742
ERG4	-0.260419	-0.0736322	0.0692434	0.161843
ERG5	-0.330498	-0.244348	0.00570374	0.0260992
ERG6	-0.272683	-0.274931	7.21386e-06	0.000666009
ERG7	-0.453208	-0.453208
ERG8	0.00939554	0.0394789	0.854024	0.912005
ERG9	-0.0718657	-0.0284001	0.319808	0.475771
ERJ5	0.158111	0.237412	0.137953	0.267967
ERO1	0.0920635	0.0515752	0.174377	0.316034
ERP1	-0.0283526	-0.0404637	0.404228	0.559739
ERP2	-0.0388329	-0.0632599	0.573908	0.707302
ERP3	-0.0610523	0.0833552	0.470714	0.616426
ERV1	0.0499204	0.0580479	0.146994	0.28077
ERV14	-0.160393	-0.148065	0.259563	0.416761
ERV2	-0.0596673	-0.117466	0.599157	0.728692
ERV25	-0.254397	-0.194556	0.00228654	0.0136195
ERV29	-0.0602466	0.048424	0.602136	0.731182
ERV46	-0.336745	-0.307422	0.00142267	0.00989329
ESA1	0.343868	0.343868	0.550374	0.688296
ESC1	-0.06665	-0.129513	0.13223	0.26026
ESF1	0.00266517	-0.0100732	0.949655	0.971837
ESF2	0.0546958	-0.0665799	0.509967	0.651786
ESL2
ESS1	0.026868	0.0211761	0.284776	0.442834
ETR1	0.310764	0.312062	8.5876e-05	0.00187585
ETT1	-0.139244	-0.162504	0.00619216	0.0278071
EUG1	-0.0230301	0.0278791	0.497014	0.639396
EXG1	0.272121	0.186566	0.0054127	0.0251107
EXG2	-0.434233	-0.405516	0.00648873	0.028932
EXO70	-0.0351889	-0.0424318	0.850779	0.910224
EXO84	0.0660762	0.0278826	0.289263	0.446961
FAA1	-0.0104165	-0.0281997	0.825753	0.893498
FAA2	0.363764	0.336645	0.000479107	0.00465608
FAA3	-0.142487	-0.0593721	0.641122	0.760667
FAA4	-0.300838	-0.341833	0.00256845	0.0149027
FAB1
FAD1	-0.0338446	-0.0511332	0.508945	0.650745
FAL1	0.113852	0.0727947
FAP7	-0.114473	-0.0896291	0.0280153	0.0837525
FAR8	-0.044041	-0.0560473	0.172432	0.313595
FAS1	-0.199333	-0.176733	0.0135413	0.0504226
FAS2	-0.255961	-0.264021	0.00159319	0.0105284
FAT1	0.0646524	0.129305	0.345105	0.503853
FBA1	-0.0834271	-0.0803802	0.0228402	0.0733083
FBP26	0.107566	0.079253	0.0161846	0.0571467
FCP1	-0.0931635	-0.0613049	0.056862	0.140987
FCY1	-0.562942	-0.529779	3.29069e-06	0.000491881
FDC1	-0.144315	-0.169643	0.0169961	0.0589129
FES1	0.245278	0.252955	4.9626e-05	0.00141814
FET5	0.316448	0.283475	0.00149457	0.0102162
FIP1	-0.193678	-0.140862	0.0442821	0.116406
FIS1	0.314395	0.340327	0.000113574	0.00220068
FKH2	0.0578549	0.121233	0.705397	0.807527
FKS1	-0.438124	-0.470961	0.00249253	0.0146244
FLC2	0.0502342	-0.0803	0.504857	0.646836
FLC3	-0.115416	0.176558	0.74111	0.835496
FLP1	0.00483609	0.0115074
FMN1	0.144165	0.147917	0.0364351	0.101302
FMO1	-0.169378	-0.172385	0.000719015	0.00618353
FMP10	0.00324958	-0.0552401	0.945606	0.969385
FMP16	0.3855	0.386585	0.00734862	0.031817
FMP25	0.0256245	0.0022563	0.685782	0.792588
FMP40	0.637595	0.64001	1.02659e-06	0.000271807
FMP41	-0.00931757	0.108982	0.919461	0.955831
FMP45	0.654886	0.621926	0.000119337	0.00223398
FMP46	0.124691	0.134568	0.0365767	0.101516
FMP52	0.27298	0.311399	0.000678717	0.0059511
FMS1	0.196093	0.197252	0.0141197	0.0522045
FOL1	-0.131459	-0.155723	0.00609048	0.0274684
FOL2	-0.0386254	-0.00871902	0.222722	0.373863
FOX2	0.581566	0.620863	6.34286e-05	0.00168235
FPK1	-0.0737521	0.0225297	0.450549	0.598761
FPR1	-0.0165489	-0.0567162	0.766798	0.855054
FPR2	-0.239553	-0.188376	0.000650221	0.005782
FPR3	0.158299	0.173546	0.000809916	0.00684648
FPR4	-0.000737309	0.0199272	0.984323	0.992225
FRA1	0.105782	0.164118	0.0131695	0.0494685
FRD1	-0.147683	-0.14967	6.07379e-05	0.00165047
FRQ1	-0.0895165	0.0489741	0.652375	0.768119
FRS1	-0.06921	-0.0611499	0.00862026	0.0363208
FRS2	-0.0692736	-0.0776188	0.0126003	0.0477696
FSF1	-0.0659736	-0.0959521	0.269928	0.427931
FSH1	-0.53488	-0.457967	1.1628e-05	0.000804476
FSH2	0.0100097	0.0229845	0.893069	0.9382
FSH3	0.125905	0.0846456	0.02556	0.078429
FUB1	0.0208368	0.0340123	0.699975	0.803311
FUM1	0.330124	0.357711	0.00158185	0.0104857
FUN12	0.0599712	0.081207	0.200322	0.348179
FUN30	-0.560167	-0.560167	0.315486	0.471128
FUR1	-0.0585743	-0.0586926	0.0291105	0.0858007
FUS3	0.0280608	0.0975705	0.787908	0.868239
FYV10
FYV8	-0.14943	-0.142811	0.0168799	0.058856
FZF1	-0.0277281	0.0523802	0.825069	0.893066
GAA1	0.0764862	0.0595519	0.69285	0.797527
GAB1	0.387179	0.433555	0.00479312	0.0231078
GAC1	0.0508391	0.0647623	0.54776	0.685847
GAD1	0.330747	0.333405	1.61254e-06	0.000315205
GAL11	0.0333765	0.00314263	0.613775	0.739877
GAL83	-0.0916561	-0.157741	0.146234	0.280238
GAP1	-0.653388	-0.573297	0.00124435	0.00918828
GAR1	-0.0601443	-0.0463991	0.321786	0.477502
GAS1	-0.340701	-0.367698	0.00030829	0.00353184
GAS3	-0.434073	-0.440974	0.0014315	0.00991938
GAS5	-0.166055	-0.260447	0.0326121	0.0931478
GAT1	0.0155807	-0.0152784	0.753432	0.844048
GBP2	-0.0313619	0.00666662	0.385047	0.544442
GCD1	-0.0677502	-0.0659069	0.178061	0.321042
GCD10	-0.369907	-0.401851	0.0259248	0.0790844
GCD11	-0.0413867	-0.0412131	0.0646529	0.153779
GCD14	0.0325632	0.00214099	0.828987	0.895455
GCD2	-0.07126	-0.0390641	0.307235	0.46341
GCD6	-0.0903456	-0.0715893	0.0143689	0.0526302
GCD7	-0.0564866	-0.0528883	0.203041	0.350962
GCN1	-0.0980884	-0.077249	0.247179	0.402018
GCN2	0.016119	0.0718338	0.817599	0.887736
GCN20	-0.0330134	-0.0408433	0.083802	0.185511
GCN3	-0.302291	-0.261003	0.0468884	0.121941
GCN5	0.0119776	-0.0359396	0.769571	0.855715
GCR1	-0.12124	-0.526605	0.936411	0.966087
GCR2	-0.171219	-0.119547	0.00104832	0.00829341
GCS1	-0.243145	-0.237159	0.000424824	0.00428786
GCV1	0.515846	0.621569	2.42626e-05	0.00119
GCV2	0.280226	0.296163	3.9752e-05	0.00131347
GCV3	0.0776549	0.085287	0.219516	0.369867
GCY1	0.0841988	0.0291943	0.0921991	0.199183
GDA1	-0.352343	-0.277728	0.00117534	0.00889012
GDB1	0.0911121	0.0904077	0.019407	0.0644642
GDE1	0.545018	0.498527	0.229998	0.383005
GDH1	-0.329756	-0.312036	6.72627e-06	0.000639811
GDH2	0.0856786	0.0777685	0.116633	0.237427
GDH3	0.510714	0.53302	6.40737e-05	0.00168235
GDI1	0.0730129	0.0464183	0.060928	0.148143
GEA2	0.0214293	-0.0281398	0.836337	0.900296
GEF1	-0.0613637	-0.0614449	0.594773	0.725782
GEM1	0.261496	0.261496	0.439549	0.589521
GEP7	-0.118521	-0.118521	0.338556	0.497532
GET1	-0.188626	-0.248942	0.00296256	0.0165471
GET2	-0.137076	-0.0864947	0.214861	0.36378
GET3	0.019208	0.0107337	0.202749	0.350743
GET4	-0.0537778	-0.0658985	0.153088	0.286891
GFA1	0.00590303	-0.0117043	0.824019	0.892517
GFD1	-0.338691	-0.33932	0.196207	0.344653
GGA1	0.214498	0.23095	0.000397647	0.00410597
GGA2	-0.00271276	-0.036368	0.959451	0.976561
GGC1	-0.0514536	-0.0368213	0.249146	0.40417
GID7	0.128028	0.130937	0.0363314	0.101283
GID8	0.0381079	0.000878238	0.567498	0.701944
GIM3	-0.106199	-0.119449	0.0370721	0.102564
GIM4	-0.0999903	-0.15355	0.138215	0.268143
GIM5	-0.139935	-0.173242	0.0263896	0.0801131
GIP2	-0.089783	-0.0688059	0.13241	0.26026
GIP3	0.00605713	-0.0706543	0.957827	0.975225
GIP4	-4.58342	-4.6723	0.0186153	0.0626295
GIR2	-0.057349	-0.0722326	0.190249	0.33737
GIS1	0.120412	0.132016	0.00837951	0.0354492
GIS2	-0.597874	-0.567659	4.20447e-05	0.00131659
GIS4	-0.00962521	0.00132592	0.951282	0.972435
GLC3	0.0633372	0.0266884	0.0647343	0.153824
GLC7	-0.00834246	-0.0056278	0.57686	0.710104
GLC8	-0.0591511	-0.12947	0.388582	0.547234
GLE1	-0.394453	-0.394453
GLE2	-0.0101734	-0.0347099	0.75063	0.842111
GLG1	0.0848085	-0.040563	0.445824	0.594748
GLG2	0.339162	0.195758	0.0130922	0.0493948
GLK1	-0.025231	-0.00862279	0.561134	0.69648
GLN1	-0.395493	-0.382102	2.18456e-05	0.00108847
GLN3	-0.00500302	-0.00871891	0.9687	0.980753
GLN4	0.00849806	0.0265552	0.713406	0.814272
GLO1	0.223897	0.275742	0.00380956	0.0196681
GLO2	0.11266	0.0665442	0.0417832	0.112196
GLO3	-0.0560205	-0.0620451	0.0319869	0.0916958
GLO4	0.216051	0.243628	0.00655767	0.0291566
GLR1	-0.0545529	-0.0518134	0.244824	0.400005
GLT1	-0.0534644	-0.0117438	0.305486	0.46192
GLY1	-0.684091	-0.684169	1.53301e-07	9.62421e-05
GNA1	-0.248291	-0.232202	3.80727e-05	0.00131347
GND1	-0.32468	-0.306074	0.000120975	0.00223398
GND2	0.392197	0.357689	0.000125184	0.00223398
GON7	0.0215752	-0.0376729	0.626242	0.749586
GOR1	0.101723	0.0936921	0.0470831	0.122245
GOS1	0.0180972	-0.0225367	0.720404	0.819626
GPA1	0.0016321	-0.00767775	0.979951	0.989407
GPA2	0.232743	0.198819	3.03456e-05	0.00123381
GPB1	0.0402381	0.0636151	0.2652	0.423645
GPB2	0.115106	0.172133	0.331821	0.489605
GPD1	0.209121	0.18477	0.000478154	0.00465608
GPD2	-0.24384	-0.198178	0.000220791	0.00302647
GPG1	0.317618	0.316999	0.000372543	0.00393741
GPH1	-0.173909	-0.196261	0.00340484	0.0183535
GPI16	0.215398	0.275944	0.0302593	0.0883572
GPI17	-0.0136459	0.0544192	0.897135	0.941842
GPM1	-0.0999981	-0.117019	0.0110859	0.0437521
GPM2	-0.129491	-0.118578	0.000617371	0.00554647
GPN2	-0.0920542	-0.130797	0.286688	0.444401
GPN3	-0.0478918	-0.00169523	0.390081	0.548805
GPP1	0.0199848	0.0322878	0.607257	0.733429
GPP2	-0.0935625	-0.103131	0.0649743	0.154185
GPT2	0.169683	0.233397	0.024956	0.0772391
GPX1	0.533141	0.540788	4.53442e-05	0.0013723
GPX2	0.142547	0.0788561	0.214741	0.363774
GRE1	0.717754	0.674011	8.79045e-05	0.00190298
GRE2	0.48498	0.447858	0.000203469	0.00286407
GRE3	0.380441	0.391585	0.000123383	0.00223398
GRH1	-0.158035	-0.131517	0.00117358	0.00889012
GRS1	-0.0616478	-0.0482027	0.00433162	0.0214463
GRS2	0.112102	0.0693289	0.0526739	0.132425
GRX1	-0.0530846	-0.0513342	0.363688	0.521524
GRX2	0.080385	0.0936566	0.280244	0.437873
GRX3	0.0167683	0.0229931	0.692469	0.797414
GRX4	0.238503	0.199106	0.0363985	0.101302
GRX5	0.0506065	0.0314747	0.491636	0.636653
GRX7	0.0915468	-0.0301284	0.355162	0.512812
GRX8	-0.155722	-0.180142	0.000925648	0.00763425
GSC2	0.173243	0.181772	0.000240074	0.00314169
GSF2	-0.0244165	-0.0387993	0.64922	0.766831
GSH1	0.168115	0.149309	0.00517847	0.0243594
GSH2	-0.0429744	-0.0659383	0.144538	0.278006
GSY1	-0.382078	-0.180308	0.0139168	0.0515759
GSY2	0.00658313	-0.0119441	0.852706	0.911663
GTB1	0.0787892	0.122052	0.304508	0.46154
GTO1	0.649711	0.592708	0.000178731	0.00262167
GTR1	-0.384946	-0.438108	0.0464634	0.121137
GTR2	0.181434	0.174922	0.00555868	0.0256062
GTS1	-0.18093	-0.17901	0.00982474	0.0402609
GTT1	0.366015	0.327191	3.04629e-05	0.00123381
GUA1	-0.0936742	-0.101473	0.000190013	0.00272352
GUD1	0.0643596	0.116111	0.543182	0.682292
GUF1	0.478629	0.49132
GUK1	-0.18936	-0.241708	0.00026863	0.00330678
GUP1	-0.0336518	-0.0581885	0.689001	0.795723
GUS1	-0.14203	-0.124383	0.00991354	0.0404663
GUT1	0.166023	0.148596	0.01135	0.0444789
GUT2	0.467264	0.428307	5.39625e-06	0.000564628
GVP36	-0.0210144	-0.0517371	0.516631	0.65784
GYL1	-0.348845	-0.323485	0.0167711	0.0587591
GYP5	0.0389922	0.0152566	0.408385	0.562246
GYP6	0.210436	0.119951	0.400355	0.558044
GYP7	0.067862	0.0887334	0.297084	0.455441
HAA1	0.165341	0.13021	0.00664468	0.0293752
HAL5	0.00405092	-0.00142828	0.937292	0.966192
HAM1	-0.275902	-0.294437	2.67028e-05	0.00119743
HAP3	0.159467	0.217027	0.0713064	0.165433
HAP5	0.410924	0.492729	0.00105376	0.00829341
HAS1	-0.313943	-0.250686	0.00255962	0.014879
HAT1	0.224982	0.179501	0.00319827	0.0175903
HAT2	0.0459512	0.0388861	0.169995	0.310602
HBN1	-0.0490389	-0.0923288	0.307443	0.46341
HBS1	-0.253928	-0.307977	0.00216629	0.0130769
HBT1	0.852421	0.869402	0.000138353	0.00227378
HCA4	-0.109027	-0.0464463	0.237484	0.392218
HCH1	0.130687	0.12098	0.000960574	0.00779132
HCR1	-0.0732204	-0.0727111	0.0212283	0.0690524
HCS1	0.169743	0.218914	0.0761055	0.17379
HDA1	-0.0030636	0.0263091	0.965724	0.979517
HDA2	0.00186837	-0.0176742	0.985732	0.993008
HDA3	0.00747472	-0.017107	0.923055	0.957525
HEF3	0.770814	0.820158	1.01696e-06	0.000271807
HEH2	0.217069	0.133408	0.0971194	0.208187
HEK2	-0.0888303	-0.0922679	0.000303145	0.00348562
HEL2	0.192832	0.310162
HEM1	-0.226567	-0.287627	0.000207046	0.00288852
HEM12	-0.138535	-0.142468	0.024743	0.0770026
HEM13	-0.485995	-0.488101	5.51355e-05	0.00154527
HEM14	-0.0584423	-0.00424245	0.350705	0.508547
HEM15	-0.0703531	-0.0828381	0.0121492	0.0465645
HEM2	-0.1067	-0.124284	0.00371499	0.0193389
HEM3	0.0555009	0.0782925	0.150808	0.28483
HEM4	6.61661e-05	0.0402158	0.99895	0.999637
HER1	-0.0710292	-0.0765717	0.0171708	0.0592949
HER2	0.0997396	0.0818464	0.385772	0.544918
HFA1	0.633195	0.633195
HFD1	0.244401	0.260067	6.57186e-05	0.0016824
HFM1	-0.0368487	0.0331948	0.756707	0.846688
HGH1	-0.0473268	-0.0731858	0.23753	0.392218
HHF1	-0.0689519	-0.0573644	0.13225	0.26026
HHO1	-0.0517275	-0.0231133	0.431545	0.582382
HHT1	-0.406711	-0.32085	0.000706612	0.00609356
HIF1	0.125416	0.191766	0.042311	0.112746
HIR2	-0.278177	-0.150734	0.205659	0.353733
HIS1	0.0860591	0.0835091	0.0054063	0.0251107
HIS3	-0.431493	-0.492827	0.00456827	0.022371
HIS4	-0.086216	-0.0964347	2.77961e-05	0.0012289
HIS5	0.0441407	0.0802368	0.200249	0.348179
HIS6	0.106223	0.131041	0.00599703	0.027164
HIS7	-0.114114	-0.0961581	1.14087e-05	0.000804476
HLJ1	-0.150721	-0.153924	0.311013	0.466446
HMF1	-0.0529509	-0.0375609	0.21742	0.367123
HMG1	0.0475498	0.0906778	0.537748	0.677322
HMG2	-0.0962123	-0.163229	0.359087	0.517527
HMO1	-0.0661783	-0.040549	0.0924078	0.199359
HMT1	-0.364023	-0.336879	0.000416692	0.00425255
HNT1	-0.185975	-0.138402	0.0120872	0.0463835
HNT2	0.360695	0.181671	0.143545	0.276264
HOC1	-0.0332492	0.0523035	0.756867	0.846688
HOG1	-0.0907117	-0.0605406	0.0638833	0.152787
HOM2	-0.0140336	0.0121499	0.489398	0.635065
HOM3	0.0454471	0.0446949	0.175769	0.317638
HOM6	-0.172386	-0.192227	0.00419644	0.0211066
HOR7	-0.698635	-0.660362	0.000220722	0.00302647
HOS1	-0.271992	-0.115029	0.028903	0.0853496
HOS2	-0.11525	-0.0850948	0.0840729	0.185979
HOS3	-0.0329143	0.0270802	0.69194	0.797414
HOS4	-0.0606908	-0.0624909	0.346468	0.50507
HPA3	0.0181061	0.0295428	0.621562	0.745832
HPM1	-0.174474	-0.185802	0.0436767	0.115308
HPT1	-0.178294	-0.197807	0.000414352	0.00425049
HRB1	-0.0220169	-0.00593755	0.371009	0.530568
HRD3
HRI1	-0.139971	-0.135684	0.011458	0.0447905
HRK1	0.097362	0.11905	0.0115478	0.0450292
HRP1	-0.0620236	-0.0796548	0.0174619	0.0597742
HRQ1	0.13611	0.108139	0.240081	0.39477
HRR25	-0.254639	-0.282369	0.0113414	0.0444789
HRT1	-0.207071	-0.139499	0.00431886	0.0214463
HSC82	0.05605	0.0437527	0.0831907	0.184776
HSE1	0.0485394	-0.0144314	0.507858	0.649619
HSF1	0.214673	0.20309	0.0159062	0.0563941
HSH155	0.0780739	0.0112561	0.346883	0.505274
HSK3	-0.0133914	0.0706776	0.917944	0.955831
HSM3	0.0577302	0.0907449	0.541417	0.68062
HSP10	0.0706312	0.0471117	0.29062	0.448283
HSP104	0.324818	0.322987	0.000325184	0.00364554
HSP12	0.405978	0.353726	0.0025003	0.0146426
HSP150	-0.258898	-0.291622	0.116591	0.237427
HSP26	0.218105	0.207714	0.0166559	0.0585475
HSP30	-0.0976726	-0.0712022	0.203605	0.351549
HSP31	0.272809	0.281262	0.0101579	0.041196
HSP42	0.380302	0.389233	6.88175e-05	0.00170152
HSP60	0.0925333	0.0788965	0.0721728	0.166773
HSP78	0.28414	0.275679	0.000843278	0.00707768
HSP82	0.255237	0.262959	0.000431663	0.00432904
HST2	-0.0651761	-0.0447248	0.537625	0.677322
HSV2	-0.174265	0.02768	0.544721	0.683678
HTL1	-0.0851095	-0.107953	0.201953	0.35015
HTS1	-0.123248	-0.128794	9.24549e-06	0.000763726
HTZ1	-0.000692171	0.0320401	0.987171	0.993478
HUA1	0.167862	0.231506	0.128204	0.254061
HUB1	-0.0769464	-0.109328	0.221514	0.372433
HUG1
HXK1	-0.494091	-0.48577	1.13872e-05	0.000804476
HXK2	-0.229275	-0.234178	1.93473e-05	0.00101219
HXT2	-0.370973	-0.247361	0.38384	0.54298
HXT5	0.514308	0.506269	0.000171321	0.00258546
HXT6	-1.06434	-0.974943	7.15462e-05	0.00172757
HXT7	-1.3665	-1.14363	0.0160365	0.0566877
HYP2	-0.0287072	0.0289495	0.541686	0.680685
HYR1	0.169347	0.178541	1.22466e-06	0.000271807
IAH1	-0.0587014	-0.0704555	0.155962	0.291129
IBA57	-0.339089	-0.278086	0.0634637	0.152187
ICE2	0.362589	0.399378	0.0185984	0.0626295
ICL1	0.87701	0.89551	0.000124665	0.00223398
ICP55	0.272166	0.272108	0.0309808	0.0897956
IDH1	0.378269	0.388589	0.00107753	0.00843482
IDH2	0.291978	0.279304	0.00177434	0.0111616
IDI1	-0.131424	-0.140306	0.00561839	0.0257838
IDP1	0.0653019	0.035821	0.104446	0.219155
IDP2	0.693015	0.755772	0.00102207	0.00814288
IDS2	-0.117863	-0.0913308	0.0683481	0.160347
IES2	-0.0343524	-0.0403037	0.572824	0.706558
IES3	-0.198877	-0.0836315	0.0146598	0.0532605
IES4	0.0151657	0.00500318	0.842173	0.904098
IES6	0.108559	0.0573383	0.0484326	0.125102
IFA38	0.0210122	0.0244719	0.709919	0.811203
IFM1	0.684471	0.623865	0.00931068	0.0387103
IGD1	-0.116757	-0.145693	0.0428737	0.113955
IGO1	-0.150633	-0.141126	0.00374058	0.0194077
IGO2	-0.117621	-0.110056	0.0322843	0.092464
IKI1	0.0446595	0.1383	0.645508	0.763757
IKI3	-0.175918	-0.223551	0.00408844	0.0208
ILS1	-0.163337	-0.161283	0.0100556	0.0409399
ILV1	0.0599719	0.0574283	0.028821	0.0852956
ILV2	0.174085	0.213542	0.0020274	0.0123334
ILV3	-0.109518	-0.0855699	0.00127963	0.00938492
ILV5	-0.0285283	-0.0424299	0.301488	0.459061
ILV6	-0.0419085	-0.0170125	0.523198	0.663831
IMD2	-0.315057	-0.327679	0.00350218	0.0186644
IMD3	-0.136766	-0.143312	0.000182941	0.00265857
IMD4	-0.24049	-0.235142	0.00146314	0.0100926
IMG1	0.0174158	0.0340325	0.807288	0.882031
IMG2	0.0198812	0.0689448	0.874019	0.925623
IMH1	-0.0699217	-0.0383721	0.168946	0.309405
IML2	-0.108306	-0.127522	0.0980154	0.209049
IML3	-0.147934	-0.299354
IMO32	-0.0175222	-0.0300212	0.840447	0.902863
IMP2'	0.135604	0.0663756	0.0450941	0.117976
IMP3	-0.359732	-0.25157	0.0159374	0.0564008
IMP4	-0.0797914	-0.0995554	0.0402827	0.109478
INH1	0.0556707	0.0417682	0.514778	0.656064
INM1
INM2	0.23511	0.205828	0.00596842	0.0270735
INO1	-0.380779	-0.387402	0.000149929	0.0023603
INO80	-0.0163746	-0.0054988	0.781094	0.864546
INP53	-0.0629966	-0.0764194	0.173984	0.315504
INP54	0.248021	0.162238	0.0759606	0.173664
IOC2	0.16321	0.154916	0.00124696	0.00918828
IOC3	0.115314	0.104525	0.128405	0.254299
IOC4	0.0801475	0.096877	0.285396	0.443055
IPI3	-0.15157	-0.143383	0.00409892	0.0208196
IPP1	-0.0323413	-0.0272659	0.147228	0.28077
IQG1	0.0228913	-0.0679206	0.873435	0.925334
IRA1	0.0447656	0.0951228	0.69228	0.797414
IRA2	-0.903075	-0.903075
IRC15	0.353927	0.326738	0.00135176	0.0096436
IRC21	0.180181	0.240756	0.0637188	0.152566
IRC24	0.260881	0.234902	2.10737e-05	0.00106694
IRR1	-0.635673	-0.678863	0.00721486	0.0312911
ISA2	-0.609438	-0.658944	0.023246	0.0741558
ISC1	-0.0988083	-0.152687	0.357792	0.515897
ISD11	0.011564	0.0235719	0.848556	0.908681
ISM1	-0.00483108	-0.0262657	0.926101	0.96005
ISN1	0.174327	0.145858	0.000243287	0.00316879
IST1	-0.293751	-0.188954	0.0195106	0.0647189
IST2	0.116286	0.077766	0.0577355	0.142815
ISU1	-0.296296	-0.211053	0.00181009	0.0113411
ISW1	0.031823	0.0339637	0.396431	0.555286
ISW2	0.0236867	0.0509082	0.32115	0.476864
ITR1	-0.503777	-0.542924	0.00498558	0.0238534
IVY1	6.78118e-05	0.00819585	0.998731	0.999637
IXR1	-0.21887	-0.212375	0.000756278	0.0064161
JAC1	-0.0734782	-0.182151	0.530841	0.670548
JEM1	-0.498534	-0.631944
JIP4	0.140935	0.0724363	0.16584	0.304962
JIP5	0.0146309	0.0198439	0.899903	0.943801
JNM1	0.171846	0.314328	0.252974	0.40869
JSN1	-0.213576	-0.196031	0.0233266	0.0743373
KAE1	0.0682799	0.0159479	0.246215	0.401433
KAP104	0.102266	0.122492	0.126533	0.251702
KAP114	-0.278363	-0.244358	0.0109147	0.0433614
KAP120	-0.085404	-0.0224418	0.565357	0.700338
KAP123	-0.0994518	-0.126021	0.0601506	0.147003
KAP95	-0.041266	-0.025135	0.310143	0.465585
KAR2	0.200899	0.183883	0.000608046	0.00553674
KCS1	0.121052	0.107214	0.00326765	0.0179008
KEI1	0.223121	0.315582	0.0526915	0.132425
KEL1	-0.0886623	-0.0980307	0.0822745	0.183329
KEL2	0.215026	0.184841	0.0308277	0.0897001
KEL3	0.0759314	0.171583	0.439652	0.589521
KES1	-0.104198	-0.103223	0.000263	0.00330678
KEX1	0.154769	0.1446	0.271619	0.429868
KGD1	0.123127	0.115321	0.011005	0.0436156
KGD2	0.266853	0.22125	0.00109535	0.00853737
KIC1	-0.0436438	0.00599703	0.636903	0.757288
KIN1	0.218394	0.15919	0.00129189	0.00940891
KIN2	0.135236	0.122682	0.0118729	0.0458979
KIN28
KKQ8	0.188429	0.16655	0.151065	0.285143
KNS1	0.947621	0.920342	8.40447e-06	0.000720144
KOG1	-0.180726	-0.127889	0.20797	0.355481
KRE2	-0.0525591	-0.0797105	0.247144	0.402018
KRE33	-0.0282865	-0.000423088	0.697106	0.80125
KRE5	0.0456757	-0.0112454	0.308161	0.46363
KRE6	-0.107701	-0.0687275	0.49595	0.638643
KRI1	0.00638659	-0.00356973	0.842631	0.90428
KRR1	0.101279	0.0769832	0.00740386	0.032012
KRS1	0.0750857	0.0664203	0.00721719	0.0312911
KSP1	-0.970355	-1.0694	0.00152294	0.0102586
KSS1	-0.117274	-0.112851	0.111453	0.230165
KTI12	-0.0209168	-0.0369909	0.676903	0.786963
KTR1	-0.163307	-0.167046	0.000370279	0.00392793
KTR3	0.0539816	0.0748423	0.440691	0.589906
KTR4	0.00196116	-0.0160826	0.987781	0.993478
KTR6	-0.113684	-0.296768	0.665266	0.778624
KXD1	-0.0407462	0.0127611	0.301556	0.459061
LAC1	0.464876	0.575524
LAG1	0.264002	0.298255	0.00131977	0.00947996
LAG2	0.0866223	0.123322	0.467197	0.614769
LAM4	0.219724	0.219724	0.573414	0.706971
LAM5	0.5238	0.322574	0.0523894	0.131982
LAM6	-0.353167	-0.44237	0.125537	0.24988
LAP2	0.038077	0.0317116	0.0195638	0.0647189
LAP3	0.194741	0.184287	0.000320735	0.00363461
LAS17	-0.0784664	-0.0777499	0.0914473	0.197862
LAS21	-0.0170687	0.166196
LAT1	-0.0193849	-0.0109468	0.348427	0.506583
LCB1	-0.120875	-0.123916	0.0131748	0.0494685
LCB2	-0.0495531	0.0344336	0.551977	0.689559
LCB3	0.110801	0.15784	0.385904	0.544918
LCB4	-0.231639	-0.225179	0.0249346	0.0772391
LCB5	0.319371	0.292789	0.000103363	0.00210686
LCL2	0.00505808	0.0762465	0.941843	0.968374
LCP5	0.00946266	-0.0161424	0.915465	0.954856
LDB19	-0.152174	-0.207813	0.126912	0.251977
LEA1	-0.0307225	-0.0236562	0.649631	0.766902
LEM3	0.167636	0.274787	0.0384107	0.105302
LEO1	-0.106554	-0.147663	0.0304171	0.0887353
LEU1	-0.0295975	-0.0344168	0.0379075	0.104379
LEU2	-0.192085	-0.189581	1.10575e-06	0.000271807
LEU4	0.311742	0.348386	4.10068e-05	0.00131347
LEU9	-0.138929	-0.100663	0.0555152	0.138289
LHP1	-0.162832	-0.156256	0.000223904	0.00304257
LHS1	0.0862422	0.0840373	0.0279001	0.0835647
LIA1	-0.316979	-0.299731	5.97248e-06	0.000604762
LIP1	-0.181575	-0.206992	0.0329158	0.0936743
LIP2	-0.0947492	-0.0733039	0.374591	0.533549
LIP5	-0.0598051	-0.00154826	0.351333	0.509121
LMO1	0.265276	0.271509	0.282613	0.440477
LNP1	0.0692824	0.0800748	0.444318	0.593243
LOA1	-0.296429	-0.444511	0.0353496	0.0992507
LOC1	0.394859	0.42675	8.049e-05	0.00185778
LOT6	-0.00741179	-0.068718	0.91154	0.952188
LPD1	-0.142475	-0.11975	0.197582	0.345714
LRO1	0.00691949	-0.0477359	0.88773	0.934833
LRP1	0.0325846	0.0157514	0.616761	0.741908
LSB1	-0.213769	-0.145923	0.00177029	0.0111585
LSB3	0.0236939	-0.00667678	0.392087	0.550186
LSB5	0.0202773	0.0557615	0.641474	0.760705
LSB6	0.226158	0.325267	0.11713	0.238284
LSC1	0.061171	0.0454406	0.2023	0.350452
LSC2	0.153507	0.149264	0.0105982	0.0425424
LSG1	0.0788094	0.0385475	0.111615	0.230348
LSM1	-0.200907	-0.219515	0.00719933	0.0312911
LSM12	-0.10931	-0.15943	0.0707222	0.164341
LSM2	0.118062	0.123815	0.0184947	0.0624247
LSM3	-0.114468	-0.106799	0.0780137	0.176557
LSM4	0.0401773	0.0446955	0.156679	0.291878
LSM5	-0.242137	-0.256471	0.000666797	0.00591264
LSM6	-0.179125	-0.232455	0.0117967	0.045829
LSM7	-0.138276	-0.134353	0.0038534	0.0198292
LSO2	0.273361	0.218393	0.000143492	0.00232176
LSP1	0.255831	0.259109	0.000120061	0.00223398
LST8	0.202019	0.163292	0.00251887	0.0146928
LTP1	-0.636856	-0.68976	1.8943e-05	0.00101219
LTV1	-0.298108	-0.359704	0.00402636	0.020571
LUC7	-0.305914	-0.319481	0.0290751	0.085777
LYS1	0.00976414	-0.0209358	0.733004	0.828855
LYS12	-0.0517978	-0.031394	0.0510968	0.129663
LYS2	-0.0084814	-0.036529	0.857696	0.915128
LYS20	-0.0482321	-0.071119	0.0718391	0.166306
LYS21	-0.0806502	-0.0794728	0.00431009	0.0214463
LYS4	0.0158691	0.0117681	0.443947	0.593
LYS9	-0.010273	-0.027791	0.783802	0.865103
MAD1	0.0235146	-0.0210709	0.682083	0.790995
MAD2	-0.116286	0.082332	0.558153	0.694153
MAE1	-0.00330629	-0.0225844	0.94423	0.969238
MAF1	-0.0349001	-0.0368958	0.605619	0.733425
MAG1	0.200625	0.223748	0.000642834	0.00573254
MAK11	-0.0193457	-0.00414659	0.700178	0.803311
MAK16	-0.24751	-0.20041	0.0153984	0.0551777
MAK21	-0.20253	-0.2284	0.0076714	0.0328969
MAK3	0.272427	0.157022	0.0476572	0.123531
MAK31	-0.22664	-0.242338	9.82945e-06	0.000773887
MAK5	0.274875	-0.0719228	0.347993	0.506421
MAM3	-0.0334338	-0.115712	0.670131	0.782276
MAM33	-0.0291262	0.0143567	0.455502	0.60381
MAP1	-0.42601	-0.370567	0.000283324	0.00338622
MAP2	0.0203294	0.00915917	0.517276	0.65784
MAS1	0.075461	0.0494237	0.0469716	0.122056
MAS2	0.0410246	0.0189974	0.193707	0.3416
MBF1	0.215663	0.226875	0.000299713	0.00347158
MBR1	0.120602	0.157772	0.404493	0.559739
MCA1	-0.0715514	-0.0687985	0.0511637	0.129728
MCD4	0.161606	0.160479	0.0787411	0.177947
MCK1	-0.0186809	-0.0205857	0.453414	0.601549
MCM1	0.104524	0.196615	0.10329	0.217165
MCM16	-0.134102	-0.174685	0.335323	0.493937
MCM2	-0.173116	-0.150363	0.00720035	0.0312911
MCM3	-0.586248	-0.605197	1.13136e-05	0.000804476
MCM4	-0.0605037	-0.0699553	0.0691638	0.161777
MCM5	-0.193005	-0.267212	0.0180421	0.0613586
MCM6	-0.175811	-0.185928	0.0232445	0.0741558
MCM7	-0.307895	-0.426347	0.439596	0.589521
MCP2	0.0607028	0.0927094	0.567548	0.701944
MCR1	0.308998	0.327875	0.000125256	0.00223398
MCT1	0.0626979	0.0638272	0.199406	0.347163
MCX1	0.0378101	-0.0407971	0.51227	0.654196
MDE1	-0.147043	-0.0960966	0.0103178	0.0416827
MDG1	0.225179	0.207872	0.000540926	0.00506856
MDH1	0.0944267	0.0993707	0.145772	0.279617
MDH2	0.947723	1.1332	1.38102e-05	0.000833659
MDH3	0.186094	0.197212	0.00114191	0.00872575
MDJ1	0.0107492	0.00871923	0.89173	0.937358
MDL1	-0.259722	-0.319082	0.0288576	0.0852956
MDL2	-0.147879	0.0135542	0.278483	0.436362
MDM20	-0.0999115	-0.0429008	0.248022	0.40285
MDM38	-0.0694614	-0.0939005	0.118408	0.239795
MDN1	-0.147072	-0.064978	0.113925	0.233581
MDR1	0.239974	0.226876	0.00520867	0.0243666
MDS3	-0.226156	-0.184373	0.0877334	0.192047
MDV1	0.170015	0.218229	0.140513	0.271763
MDY2	0.0699781	0.0496491	0.00629449	0.028186
MED1	0.217231	0.209267	0.0419423	0.112445
MED11	0.0291418	0.0987749	0.606484	0.733429
MED2	-0.339381	-0.35536	0.0632671	0.151831
MED4	-0.0044149	0.000787303	0.950526	0.972206
MED6	0.0280096	0.114087	0.807804	0.882288
MED7	-0.488001	-0.60541	0.0485024	0.125102
MED8	-0.115602	-0.0924157	0.399229	0.557576
MEF1	0.0242425	0.0311197	0.641081	0.760667
MEF2	0.0269925	0.0662962	0.849048	0.908681
MEH1	-0.11573	-0.15426	0.411729	0.564868
MEP1	0.150462	0.235186	0.381317	0.540875
MES1	-0.257468	-0.249373	0.00130891	0.00944522
MET1	-0.220511	-0.247662	0.00166224	0.0108157
MET10	-0.335381	-0.341106	9.86157e-06	0.000773887
MET12	-0.0223916	-0.00410923	0.580404	0.713068
MET13	-0.122868	-0.132039	0.00412636	0.0209251
MET14	-0.113133	-0.118578	0.00422456	0.0211738
MET16	-0.550362	-0.550144	0.00287939	0.0162854
MET17	-0.17461	-0.15633	0.00073468	0.00624976
MET18	0.0638807	0.0507731	0.689307	0.795783
MET2	-0.421758	-0.449736	1.17891e-05	0.000804476
MET22	-0.0012289	-0.0169574	0.9373	0.966192
MET3	-0.153024	-0.156791	0.000296113	0.0034657
MET4	-0.0642139	-0.0050909	0.60198	0.731182
MET5	-0.225268	-0.25794	0.000150112	0.0023603
MET6	-0.161849	-0.15135	1.30597e-05	0.000819885
MET7	0.0299129	0.0592597	0.553531	0.690619
MET8	-0.497318	-0.43293	0.00248951	0.0146244
MEU1	-0.195159	-0.209255	0.00235628	0.0139818
MEX67	0.0855564	0.0692933	0.083095	0.184728
MFT1	-0.093324	-0.119654	0.27221	0.430461
MGE1	-0.170561	-0.140124	0.0106384	0.0426486
MGM1	0.0736947	0.0774006	0.0547633	0.136756
MGM101	0.22608	0.213554	0.000112916	0.00220068
MGR1	-0.184559	-0.129123	0.194984	0.343272
MGR3	0.378515	0.478088	0.0723255	0.166863
MHF1	-0.127214	-0.121128	0.305584	0.46192
MHF2	-0.184042	-0.190347	0.00329141	0.0179995
MHO1	0.118164	0.111491	0.0437652	0.115445
MHP1	-0.084758	-0.0306545	0.0501206	0.128118
MHR1	0.021142	0.0743185	0.788856	0.868239
MHT1	-0.165844	-0.254408	0.074684	0.171244
MIA40	0.0681256	0.0550787	0.280008	0.437722
MIC10	0.0686284	0.0335586	0.272511	0.430722
MIC12	0.286185	0.1943	0.00119211	0.00895224
MIC19	-0.0360904	-0.0469941	0.433036	0.58314
MIC26	0.60729	0.670212	0.000422931	0.00428252
MIC27	0.121205	-0.00670246	0.342999	0.502649
MIC60	0.118191	0.143489	0.0203613	0.0667162
MID2	-0.213022	-0.335334	0.0890115	0.194033
MIG1	-0.00302724	-0.0533914	0.954454	0.974865
MIL1	-0.0284448	0.0569731	0.869524	0.92273
MIR1	-0.070478	-0.129659	0.246999	0.402018
MIS1	-0.0457399	-0.0412033	0.28483	0.442834
MIT1	-0.124183	-0.11698	0.131125	0.258705
MIX14	0.00876221	-0.0153362	0.918342	0.955831
MIX17	-0.208953	-0.203688	0.0141774	0.0522526
MIX23	0.0611882	0.0922641	0.28908	0.446961
MKK2	-0.452479	-0.353865	0.0419644	0.112445
MKS1	-0.16239	-0.153744	0.0120202	0.0462393
MLC1	-0.107538	-0.189914	0.134038	0.262637
MLC2	-0.298887	-0.454894	0.0869479	0.190885
MLH1	0.052035	0.00304775	0.409362	0.562851
MLP1	-0.135514	-0.129217	0.000167575	0.00254115
MLP2	-0.114931	-0.100976	0.261989	0.420012
MLS1	0.947795	1.05174	3.42985e-05	0.00126662
MMF1	-0.0283545	0.0264109	0.559456	0.695295
MMS1	-0.377852	-0.378929	0.198661	0.346644
MMS2	0.00792682	-0.027229	0.820084	0.888936
MMT2	-0.0303649	0.0464905	0.78271	0.864811
MNN1	-0.637761	-0.664925	0.00517847	0.0243594
MNN10	0.103423	0.257144	0.305641	0.46192
MNN11	-0.0207996	0.0135795	0.811717	0.88468
MNN2	-0.0292859	7.75389e-05	0.422762	0.576539
MNN4	-0.125172	-0.126222	0.29235	0.450289
MNN5	-0.229315	-0.0817107	0.254648	0.410549
MNN9	0.0315666	0.0416739	0.425591	0.577325
MNP1	-0.1489	-0.115412	0.00403032	0.020571
MNR2	0.154746	0.141876	0.0761821	0.17379
MNS1	-0.114172	-0.121668	0.235056	0.390393
MNT3	0.0803972	0.247102	0.583152	0.715603
MOB1	-0.195269	-0.198514	0.0172406	0.0594241
MOB2	0.0158164	-0.00414981	0.861926	0.918082
MOD5	-0.114274	-0.0873991	0.0159175	0.0563941
MOG1	-0.113835	-0.0551648	0.165119	0.303984
MON2	0.118197	0.0833272	0.193133	0.34097
MOT2	0.0230953	0.0289271	0.646221	0.764314
MPD1	0.0107547	0.053148	0.887779	0.934833
MPD2	-0.0513732	-0.0161324	0.282059	0.439833
MPE1	0.0484503	-0.0502951	0.649128	0.766831
MPM1	0.232435	0.257997	0.000102102	0.00209477
MPO1	0.049428	0.104171	0.500228	0.642741
MPP10	-0.0451669	-0.0574116	0.321884	0.477502
MPT5	0.192141	0.240951	0.00836861	0.0354492
MRC1	0.156673	0.269844	0.576674	0.710104
MRD1	-0.303018	-0.35771	0.00048113	0.00466132
MRE11	0.31093	0.349603	0.0118356	0.0458666
MRH1	-0.257657	-0.219687	0.00147343	0.0101205
MRH4	0.863083	0.320683	0.410865	0.563929
MRI1	0.0673387	0.0650007	0.0124815	0.0475371
MRM1	-0.0364329	-0.159436	0.843024	0.904392
MRN1	-0.13209	-0.144072	0.000264563	0.00330678
MRP1	0.0302197	-0.000199576	0.469077	0.61576
MRP13	0.0325493	0.151581	0.761921	0.850895
MRP2	-0.000900745	0.0226324	0.986586	0.993304
MRP20	-0.0260991	0.0452525	0.628988	0.751577
MRP21	-0.08009	-0.0711073	0.155998	0.291129
MRP4	0.0140624	-0.0268488	0.743703	0.837333
MRP51	0.0939299	0.120791	0.0234452	0.0745639
MRP7	-0.267376	-0.232442	0.00815128	0.0347647
MRP8	-0.00246687	-0.0119816	0.960993	0.977497
MRPL1	0.179607	0.136911	0.0131388	0.0494515
MRPL10	-0.107641	-0.0332674	0.287383	0.444821
MRPL13	-0.123498	-0.151703	0.00513946	0.0242598
MRPL15	0.03032	0.0564596	0.494012	0.63799
MRPL16	0.0219804	-0.0398839	0.814092	0.885631
MRPL17	-0.00313883	-0.043628	0.969143	0.980753
[truncated: 1,847 more rows]

## Sheet: Dataset6
sample ID	total events	singlets count	singlets percentage	livecells percentage	drug	dose	replicate	condition	incubation time
[truncated: 24 more rows]

[truncated: 1 more sheets: Dataset7]
